# Supplementary material for: Transitions in oral and gut microbiome of HPV+ oropharyngeal squamous cell carcinoma following definitive chemoradiotherapy (ROMA LA-OPSCC study)
Source: Br J Cancer. 2021 Mar 10;124(9):1543–51. doi: 10.1038/s41416-020-01253-1 (PMC8076306; doi:10.1038/s41416-020-01253-1)
Supplement: Supplementary file 2 — Taxonomic profiles [file 41416_2020_1253_MOESM2_ESM.xlsx]

## Sheet: merged_ST_OW
Supplementary Table 1. Taxonomic profiles of oropharyngeal and stool samples at the species level
Species	R01-BSL-OW	R01-EOT-OW	R04-BSL-OW	R04-EOT-OW	R05-BSL-OW	R05-EOT-OW	R06-BSL-OW	R06-EOT-OW	R07-BSL-OW	R07-EOT-OW	R09-BSL-OW	R09-EOT-OW	R10-BSL-OW	R10-EOT-OW	R11-BSL-OW	R11-EOT-OW	R12-BSL-OW	R12-EOT-OW	R13-BSL-OW	R13-EOT-OW	R15-BSL-OW	R15-EOT-OW	R16-BSL-OW	R16-EOT-OW	R17-BSL-OW	R17-EOT-OW	R18-BSL-OW	R18-EOT-OW	R19-BSL-OW	R19-EOT-OW	R20-BSL-OW	R20-EOT-OW	R21-BSL-OW	R21-EOT-OW	R22-BSL-OW	R22-EOT-OW	R23-BSL-OW	R23-EOT-OW	R24-BSL-OW	R24-EOT-OW	R25-BSL-OW	R25-EOT-OW	R26-BSL-OW	R26-EOT-OW	R01-BSL-ST	R01-EOT-ST	R04-BSL-ST	R04-EOT-ST	R05-BSL-ST
s__Methanobrevibacter_smithii	0	0	0	0	0	0	0	0	0	0	0	0	0	0	0	0	0	0	0	0	0	0	0	0	0	0	0	0	0	0	0	0	0	0	0	0	0.06579	0	0	0	0	0	0	0	0	0	0.00263	0.00879	0
s__Methanosphaera_stadtmanae	0	0	0	0	0	0	0	0	0	0	0	0	0	0	0	0	0	0	0	0	0	0	0	0	0	0	0	0	0	0	0	0	0	0	0	0	0	0	0	0	0	0	0	0	0	0	0	0	0
s__Candidatus_Methanomassiliicoccus_intestinalis	0	0	0	0	0	0	0	0	0	0	0	0	0	0	0	0	0	0	0	0	0	0	0	0	0	0	0	0	0	0	0	0	0	0	0	0	0	0	0	0	0	0	0	0	0	0	0	0	0
s__Actinomyces_graevenitzii	10.261	0	0.61445	0	1.80806	0	2.03253	0	0.22954	0	1.47296	0	4.69836	0	1.17842	0	0.88932	0	0.02091	0	6.05685	0	3.62624	0	0	0	4.1254	0	3.39746	0	1.0444	0.21237	0.75062	0.08208	0.21162	0	0	0	7.97282	0	0.35021	0.02409	0.85995	0	0	0	0.01171	0	0.00219
s__Actinomyces_johnsonii	0	0	0	0	0	0	0	0	0	0	0	0	0	0	0	0	0	0	0	0	0.00478	0	0	0	0	0	0	0	0	0	0	0	0	0	0	0	0	0	0	0	0	0.02989	0	0	0	0	0	0	0
s__Actinomyces_naeslundii	0	0	0	0	0	0	0	0	0	0	0	0	0	0	0	0	0	0	0	0	0.01599	0	0	0	0	0	0	0	0.02726	0	0	0	0	0	0	0	0	0	0.02832	0	0	0	0	0	0	0	0.0015	0	0
s__Actinomyces_odontolyticus	1.324	0	0.2473	0.05036	0.12344	0	0.07015	0.13261	0	0.90745	0.29906	0	0.73564	0	0.79259	0	1.14364	0.056	0.56983	0	0.09239	0	0.19339	0.12746	0	0	2.69351	0	2.19871	0.08208	0.78233	2.31239	0.33154	0.02275	0.11028	0	0	0	0.9867	0	0.34915	0.08664	0.94356	0	0.00304	0	0.01161	0	0.00661
s__Actinomyces_oris	0	0.27191	0	0.77607	0	0	0.07461	0	0	0	0.0429	0	0.05648	0.26081	0.07383	0	0.0019	0.04702	0	0.02313	0.13022	0	0.03846	0.21591	0	0	0.02076	0	0.14351	1.23646	0	0	0	0	0.02006	0	0	0	0.14395	0	0	0.76639	0	0	0	0	0.01113	0.00361	0
s__Actinomyces_sp_HMSC035G02	4.16772	0	0.06753	0	0	0	0.09026	0.15749	0.462	0.12925	0.20956	0	0.1381	0	0.26301	0	1.72836	0.01513	0.89466	0	0	0	0.21209	0.1494	0	0	0.92814	0	3.77418	0.28038	0.2336	0.26333	1.36203	0	0.05228	0	0	0	0.13691	0	0.17569	0.00658	0.16721	0	0	0	0.00356	0	0.00803
s__Actinomyces_sp_HPA0247	2.94874	0	0.75967	0.07039	0	0	0	0.00269	0.45244	0.03646	0.06272	0	0.63552	0	0.04276	0	0.30931	0	0.00678	0	0	0	0.55233	0	0	0	2.54304	0	0.0554	0.02104	1.8795	0.33547	0	0.20724	0.39805	0.05383	0	0	4.29396	0	0.1544	0.035	0.77724	0	0.01815	0	0.04436	0.00444	0
s__Actinomyces_sp_ICM39	0.08371	0	0.00927	0	0	0	0	0.00271	0	0	0	0	0.26613	0	0	0	0.01107	0	0.02187	0	0.0093	0	0.02024	0	0	0	0.88628	0	0.2427	0	0.11687	0.09863	0	0	0.07134	0	0	0	1.03546	0	0.11939	0.01406	0.01546	0	0	0	0.00072	0	0
s__Actinomyces_sp_ICM47	0	0	0.17927	0	1.48227	0	0	0.00223	1.35934	0	0.56379	0.26196	4.12215	0	3.92575	0	1.66347	0	0.03958	0	0	0	0	0	0	0	4.45924	0.11394	7.23615	0.01429	1.54531	0	0.67031	0.29106	0	0.09125	0	0	0.89382	0	2.62792	0.01962	3.31062	0.18531	0	0	0.00626	0.00285	0.00469
s__Actinomyces_sp_ICM54	0.0206	0	0.00484	0	0	0	0.02264	0.02508	0	0	0.05345	0	0	0	0.40869	0	0.23369	0	2.6094	0	0	0	0.05198	0.00658	0	0	0	0	0.02609	0	0.01655	0	0	0	0	0	0	0	0	0	0.02103	0	0	0	0	0	0.0012	0	0
s__Actinomyces_sp_S6_Spd3	0	0	0.4015	0	0	0	0	0	0	0	0.24157	0	0.06783	0	0	0	0.31144	0.01709	0.10502	0	0.08584	0	0	0	0	0	0.18169	0	0.85402	0.09797	0	0.26878	0.00984	0	0	0	0	0	0.57998	0	0.19358	0	0	0	0	0	0	0	0
s__Actinomyces_sp_oral_taxon_180	0	0	0	0.42892	0	0	0	0	0	0	0	0	0.00118	0.22488	0	0	0.00209	0	0	0	0	0	0	0	0	0	0.00165	0	0	0	0	0	0	0	0	0	0	0	0.01655	0	0.01026	0.21832	0	0	0	0	0	0.00259	0
s__Actinomyces_sp_oral_taxon_181	0.38926	0	0.30907	0	0	0	0.00395	0	0	0	0.05599	0	0.09982	0	0.22947	0	0.17415	0	0.36744	0	0.9475	0	0.22905	0	0	0	0.57746	0	1.64831	0.23024	1.04628	1.55131	0	0	0.06419	0	0	0	0.52686	0	0.78763	0	0	0	0	0	0	0	0
s__Actinomyces_sp_oral_taxon_414	0	0	0	0	0	0	0	0	0	0	0	0	0	0	0	0	0	0	0	0	0	0	0	0.46395	0	0	0.1387	0	0	0	0	0	0	0	0	0	0	0	0	0	0	0.04138	0	0	0	0	0	0	0
s__Actinomyces_sp_oral_taxon_849	0	0	0	0	0	0	0	0	0	0	0	0	0	0	0	0	0	0	0	0	0	0	0	0	0	0	0	0	0.00178	0	0	0	0	0	0	0	0	0	0	0	0	0	0	0	0	0	0.00058	0	0
s__Actinomyces_turicensis	0	0	0	0	0	0	0	0	0	0	0	0	0	0	0	0	0	0	0	0	0	0	0	0	0	0	0	0	0	0	0	0	0	0	0	0	0	0	0	0	0	0	0	0	0	0	0	0	0
s__Actinomyces_urogenitalis	0	0	0	0	0	0	0	0	0	0	0	0	0	0	0	0	0	0	0	0	0	0	0	0	0	0	0	0	0	0	0	0	0	0	0	0	0	0	0	0	0	0	0	0	0	0	0	0	0
s__Actinomyces_viscosus	0	0.52656	0	0.11849	0	0	0.01133	0	0	0	0	0	0	0	0	0	0	0	0	0	0	0	0	0	0	0	0	0	0.04946	0	0	0	0	0	0	0	0	0	0	0	0	0	0	0	0.0005	0	0	0	0
s__Actinotignum_schaalii	0	0	0	0	0	0	0	0	0	0	0	0	0	0	0	0	0	0	0	0	0	0	0	0	0	0	0	0	0	0	0	0	0	0	0	0	0	0	0	0	0	0	0	0	0	0	0	0	0
s__Mobiluncus_curtisii	0	0	0	0	0	0	0	0	0	0	0	0	0	0	0	0	0	0	0	0	0	0	0	0	0	0	0	0	0	0	0	0	0	0	0	0	0.0242	0	0	0	0	0	0	0	0	0	0	0	0
s__Varibaculum_cambriense	0	0	0	0	0	0	0	0	0	0	0	0	0	0	0	0	0	0	0	0	0	0	0	0	0	0	0	0	0	0	0	0	0	0	0	0	0	0	0	0	0	0	0	0	0	0	0	0	0
s__Aeriscardovia_aeriphila	0	0	0.00494	0	0	0	0.01627	0.05619	0.12909	0	0	0	0.02828	0.06079	0.11468	0	0.02505	0	0	0	0	0	0	0	0	0	0.01985	0	0	0	0	0	0	0	0	0	0	0	0.02408	0	0.00785	0	0	0	0.0865	0	0.12267	0	0.02877
s__Alloscardovia_omnicolens	0	0	0.00386	0.02622	0	0	0.81783	1.17512	0	0.42842	0	0	0.19771	0.14604	0	0	0.69368	0	0.18797	0	0	0	0	0.3531	0	0.59084	2.18361	0	0	0	1.21015	0	0	0	0.36562	0.20777	0	0.34569	0.07036	0.05766	0.0204	0.01279	0	0	0	0	0.04045	0.01338	0
s__Bifidobacterium_adolescentis	0	0	0	0	0	0	0.0967	0.08043	0	0	0	0	0	0.01491	2.35594	0	0.00326	0	0	0	0.04378	0.89684	0.63474	0	0	0	0.02909	0	0	0	0.21809	0.81461	0	1.58298	0	0.3861	0.18498	1.45347	0	0.68291	0.1094	0	0	0	0	0.0012	4.27403	0	0
s__Bifidobacterium_adolescentis_CAG_119	0	0	0	0	0	0	0	0.02631	0	0	0	0	0	0	0	0	0	0	0	0	0	0	0	0	0	0	0	0	0	0	0	0	0	0	0	0.03607	0	0	0	0	0	0	0	0	0	0	0	0	0
s__Bifidobacterium_animalis	0	0	0	0	0	0	0	0	0	0	0	0	0	0	0	0	0	0	0	0	0	0	0	0	0	0	0	0	0	0	0	0	0	0	0	0	0	0	0	0	0	0	0	0	0	0	0	0	0
s__Bifidobacterium_bifidum	0	0	0	0	0	0	0	0	0	0	0	0	0	0	0.02619	0	0	0	0	0	0	0	0	0	0	0	0	0	0	0	0	0	0	0	0	0	0	0	0	0	0	0	0	0	0	0	0	0	0
s__Bifidobacterium_breve	0	0	0	0	0	0	0	0	0	0	0	0	0	0	0	0	0	0	0	0	0	0	0	0	0	0	0	0	0	0	0	0	0	0	0	0	0	0	0	0	0	0	0	0	0	0	0	0	0
s__Bifidobacterium_catenulatum	0	0	0	0	0	0	0	0	0	0	0	0	0	0	0	0	0	0	0	0	0	0	0.04363	0	0	0	0	0	0	0	0	0.066	0	0.09748	0	0	0	0.10942	0	0	0	0	0	0	0.91208	0	0.02868	0	0
s__Bifidobacterium_dentium	0	0	0	0	0	0	0	0.10471	0	0	0	0	0	0.76767	0	0	0	0	0	0	0	0	0	0.18805	0	0	0	0	0	0	0	0	0	0	0	0	0	0.12479	0	0	0	0	0	0	0.0023	0.00139	0.09214	0	0
s__Bifidobacterium_gallinarum	0	0	0	0	0	0	0	0	0	0	0	0	0	0	0	0	0	0	0	0	0	0	0	0	0	0	0	0	0	0	0	0	0	0	0	0	0	0	0	0	0	0	0	0	0	0	0	0	0.12616
s__Bifidobacterium_kashiwanohense	0	0	0	0	0	0	0	0	0	0	0	0	0	0	0	0	0	0	0	0	0	0	0	0	0	0	0	0	0	0	0	0	0	0	0	0	0	0	0	0	0	0	0	0	0	0	0	0	0
s__Bifidobacterium_longum	0.3499	1.03733	0.09671	0	0	0.63136	1.57191	1.39094	1.06963	0.73947	0	0	2.01728	2.34799	0	0	0.96643	0.1565	0	0	0.03495	5.33799	0	0	4.13277	0	2.28436	0.10604	0	0	2.31216	0.98882	0.06899	0.06346	0.1649	0	0.0356	0	2.70384	7.76815	0	0.26033	0.01724	0.13371	2.98646	0.0053	1.06719	0.01713	0.00154
s__Bifidobacterium_moukalabense	0	0	0	0	0	0	0	0	0	0	0	0	0	0	0	0	0	0	0	0	0	0	0	0	0	0	0	0	0	0	0	0	0	0	0	0	0	0	0	0	0	0	0	0	0	0	0	0	0
s__Bifidobacterium_pseudocatenulatum	0	0	0.02404	0	0.11114	0	0	0	0	0	0	0	0	0.01809	0.32887	0	0	0	0	0	0.00641	0	0.03712	0.05729	0.64236	0	0	0	0	0.09438	0	0	0	0	0.00531	0.28401	0	0.33849	0	0	0	0	0	0	0.17674	0.00194	0.09956	0	1.3794
s__Bifidobacterium_pseudocatenulatum_CAG_263	0	0	0.01201	0	0	0	0	0	0	0	0	0	0	0.00704	0.1255	0	0	0	0	0	0.00663	0	0	0.04805	0.16047	0	0	0	0	0.06343	0	0	0	0	0	0.38566	0	0	0	0	0	0	0	0	0	0.00162	0	0	0
s__Bifidobacterium_pullorum	0	0	0	0	0	0	0	0	0	0	0	0	0	0	0	0	0	0	0	0	0	0	0	0	0	0	0	0	0	0	0	0	0	0	0	0	0	0	0	0	0	0	0	0	0	0	0	0	0.3864
s__Bifidobacterium_saeculare	0	0	0	0	0	0	0	0	0	0	0	0	0	0	0	0	0	0	0	0	0	0	0	0	0	0	0	0	0	0	0	0	0	0	0	0	0	0	0	0	0	0	0	0	0	0	0	0	0.19884
s__Bifidobacterium_scardovii	0	0	0	0	0	0	0	0	0	0	0	0	0	0	0	0	0	0	0	0	0	0	0	0	0	0	0	0	0	0	0	0	0	0	0	0	0	0	0	0	0	0	0	0	0	0.00596	0	0	0
s__Gardnerella_vaginalis	0	0	0	0	0	0	0	0	0	0	0	0	0	0	0	0	0	0	0	0	0	0	0	0	0	0	0	0	0	0	0	0	0	0	0	0	0	0	0	0	0	0	0	1.6954	0	0	0	0	0
s__Scardovia_wiggsiae	0	0	0	0	0	0	0.012	0	0	0	0	0	0	0	0	0	0	0	0	0.02772	0	0	0	0	0	0	0	0	0	0.04279	0	0	0	0	0	0	0	0.73029	0	0	0	0	0	0	0	0	0	0	0
s__Corynebacterium_argentoratense	0	0	0	0	0	0	0	0	0	0	0.6495	0	0	0	0	0	0	0	0	0	0	0	0	0	0	0	0	0	0	0	0	0	0	0	0	0	0	0	0	0	0	0	0	0	0	0	0	0	0
s__Corynebacterium_falsenii	0	0	0	0	0	0	0	0	0	0	0	0	0	0	0	0	0	0	0	0	0	0	0	0	0	0	0	0	0	0	0	0	0	0	0	0	0	0	0	0	0	0	0	0	0	0	0	0	0
s__Lawsonella_clevelandensis	0	0	0	0	0	0	0	0	0	0	0	0	0	0	0	0	0	0	0	0	0	0	0	0	0	0	0	0	0	0	0	0	0	0	0	0	0.29526	0	0	0	0	0	0	0	0	0	0	0	0
s__Microbacterium_oxydans	0	0	0	0	0	0	0	0	0	0	0	0	0	0	0	0	0	0	0	0	0	0	0	0	0	0	0	0	0	0	0	0	0	0	0	0	0	0	0	0	0	0	0	0	0	0	0	0.01807	0
s__Kocuria_kristinae	0	0	0	0	0	0	0	0	0	0	0	0	0	0	0	0	0	0	0	0	0	0	0	0	0	0	0	0	0	0	0	0	0	0	0	0	0	0	0	0	0	0	0	0	0	0	0	0	0
s__Rothia_mucilaginosa	0.53316	1.7888	0.84289	0.30986	1.66362	0.55004	0.10718	3.41724	0.15168	2.30793	0.29794	3.94194	0.39312	0	6.41403	1.26964	0.26692	0	0	0.30584	0.01737	3.46057	0.23485	4.19851	3.12312	1.54662	0.60358	0	7.23292	3.16461	0.6887	13.3664	13.8912	9.62245	0.55737	1.45767	0	27.8322	4.47205	0	9.09753	1.83844	0.90559	0	0	0	0.00202	0	0
s__Rothia_sp_HMSC061E04	0.08019	0	0	0	0	0	0.0056	0	0	0	0.03772	1.0502	0	0	0.29855	0	0	0	0	0	0	0.40055	0	0	0	0	0.02931	0	0.61893	4.45363	0	0	0	0	0	0	0	0	0	0	0.03601	0	0.38259	0	0	0	0	0	0
s__Propionibacterium_freudenreichii	0	0	0	0	0	0	0	0	0	0	0	0	0	0	0	0	0	0	0	0	0	0	0	0	0	0	0	0	0	0	0	0	0	0	0	0	0	0	0	0	0	0	0	0	0	0	0	0	0
s__Atopobium_deltae	0	0	0	0	0	0	0	0	0	0	0	0	0	0	0	0	0.00745	0.23656	0	0	0.00363	0	0	0.00612	0	0	0.00194	0	0	0	0	0	0	0	0	0	0	0	0	0	0	0	0	0	0	0	0	0.00506	0
s__Atopobium_minutum	0	0	0	0	0	0	0	0	0	0	0	0	0	0.00553	0	0	0.02259	0	0	0	0.2243	0	0	0	0	0	0	0	0	0	0	0	0	0	0	0	0.03041	0	0	0	0	0	0	0	0	0	0	0	0
s__Atopobium_parvulum	2.06894	0	0.71242	0	0	0	1.22794	0.17433	0.44221	0	0.49017	0	1.11278	0.08283	0.92068	0	1.10941	0	0.1966	0	0.63277	0	0.29597	0	0	0	0.43543	0	0.27055	0.14179	1.11501	0.24798	0	0	0.1237	0	0	0	2.93269	0	0.4365	0.04124	0.23617	0	0	0	0	0	0
s__Atopobium_rimae	0.40848	0	0.11121	0	0	0	0.20686	0	0	0	0.03006	0	0.33832	0.12221	0	0	0.35721	0	0.07782	0	0.0658	0	0	0.11538	0	0	0.1679	0	0.00494	0.06017	0	0	0	0	0.03147	0	0	0	0.53259	0	0.07989	0.03798	0	0	0	0	0	0	0
s__Atopobium_vaginae	0	0	0	0	0	0	0	0	0	0	0	0	0	0	0	0	0	0	0	0	0	0	0	0	0	0	0	0	0	0	0	0	0	0	0	0	0	0	0	0	0	0	0	0	0	0	0	0	0
s__Olsenella_profusa	0	0	0	0	0	0	0	0	0	0	0	0	0	0	0	0	0.01738	0	0	0	0	0	0	0.02773	0	0	0.09445	0	0	0	0	0	0	0	0	0	0.01535	0	0	0	0	0.09345	0	0	0.00185	0.00237	0.00276	0.00199	0.00237
s__Olsenella_scatoligenes	0	0	0.00081	0	0	0	0	0	0	0	0	0	0.00222	0	0	0	0.01534	0	0.00713	0	0.00173	0	0	0.02924	0	0	0.05321	0	0	0	0	0	0	0	0	0	0.05253	0	0.01978	0	0	0.07585	0	0	0.016	0.02124	0.04648	0.06481	0.04135
s__Olsenella_uli	0	0	0	0	0	0	0	0	0	0	0	0	0	0	0	0	0.0745	0	0	0	0	0	0	0.05779	0	0	0.11409	0	0	0	0	0	0	0	0	0	0	0	0	0	0	0.53974	0	0	0	0	0	0	0
s__Collinsella_aerofaciens	0.13087	1.43892	0.03105	0.45514	0.84834	2.78385	0.08235	0.14483	1.13466	0.90679	0.26656	3.41177	0.05277	0.05398	0.16227	5.08889	0.03399	0.07115	0.27606	0.18371	0	4.81115	0.06745	0.12466	3.34897	1.79204	0.05689	2.78321	0.08767	0.17699	0.34382	0	0.38631	1.31054	0.05072	2.25221	2.23895	0	0.06942	2.77557	0.07831	0.44822	0.49895	0.87628	1.64376	0.8755	7.39752	11.565	3.49671
s__Collinsella_intestinalis	0	0	0	0	0	0	0	0.01567	0	0	0	0	0.00785	0	0	0	0.00986	0	0.00542	0	0.00625	0	0	0.0131	0	0	0.01662	0	0.00501	0	0	0	0.05167	0	0	0	0.13835	0	0.0138	0	0	0	0	0	0.17687	0.24082	0.52851	0.77964	0.29562
s__Collinsella_stercoris	0	0	0	0	0	0	0.00949	0.00839	0	0	0.02114	0	0.00081	0.00392	0	0.124	0.00198	0	0.00807	0	0.00334	0	0	0.01641	0	0	0.01611	0.06725	0.00683	0.01091	0	0	0.08427	0	0	0	0.16894	0	0	0	0	0.0215	0	0.04484	0.52882	0.40595	0.84488	1.27354	0.39493
s__Enorma_massiliensis	0	0	0	0	0	0	0	0	0	0	0	0.07775	0.00111	0	0	0	0.00305	0	0.0106	0	0	0	0	0	0	0	0.0128	0	0	0	0	0	0.03308	0	0.00327	0	0.06473	0	0	0	0	0.02718	0	0	0.06721	0.08664	0.21238	0.33922	0.16534
s__[Collinsella]_massiliensis	0	0	0	0	0	0	0	0	0	0	0	0.07305	0.00314	0.00675	0	0	0.00599	0	0.01304	0	0	0	0	0.00408	0	0	0.02458	0	0	0	0	0	0	0.02421	0.00315	0.09855	0.14357	0	0	0	0.00508	0.05287	0	0	0.14936	0.18402	0.40656	0.62646	0.23508
s__Adlercreutzia_equolifaciens	0	0	0	0	0	0	0	0	0	0	0	0	0	0	0	0	0	0	0	0	0	0	0	0	0	0	0	0	0	0	0	0	0	0	0	0	0.0369	0	0	0	0	0	0	0	0.02295	0.03686	0.12196	0.25561	0.07557
s__Asaccharobacter_celatus	0	0	0	0	0	0	0	0	0	0	0	0	0	0	0	0	0	0	0	0	0	0	0	0	0	0	0.00034	0	0	0	0	0	0	0	0	0	0.03799	0	0	0	0	0	0	0	0.01899	0.03023	0.11436	0.21607	0.05709
s__Denitrobacterium_detoxificans	0	0	0	0	0	0	0	0	0	0	0	0	0	0	0	0	0	0	0	0	0	0	0	0	0	0	0.00058	0	0	0	0	0	0	0	0	0	0.00413	0	0	0	0	0	0	0	0.00054	0.00723	0.00351	0.03673	0.01246
s__Eggerthella_lenta	0	0	0	0	0	0	0	0	0	0	0	0	0	0	0	0	0	0	0	0	0	0	0	0	0	0	0	0	0	0	0	0	0	0	0	0	0	0	0	0	0	0	0	0	0.00994	0.1856	0.0026	0.98313	0
s__Enterorhabdus_caecimuris	0	0	0	0	0	0	0	0	0	0	0	0	0	0	0	0	0	0	0	0	0	0	0	0	0	0	0.00111	0	0	0	0	0	0	0	0	0	0.02949	0	0	0	0	0	0	0	0.00979	0.03168	0.03125	0.18789	0.03382
s__Gordonibacter_pamelaeae	0	0	0	0	0	0	0	0	0	0	0	0	0	0	0	0	0	0	0	0	0	0	0	0	0	0	0	0	0	0	0	0	0	0	0	0	0.04303	0	0	0	0	0	0	0	0.02739	0.12626	0.05743	0.6665	0.00739
s__Slackia_isoflavoniconvertens	0	0	0	0	0	0	0	0	0	0	0	0	0	0	0	0	0.00091	0	0	0	0	0	0	0	0	0	0.00451	0	0	0	0	0	0	0	0.02303	0	0.0112	0	0	0	0	0	0	0	0.07159	0.04112	0.03025	0.04812	0.09805
s__Thermoleophilum_album	0	0	0	0	0	0	0	0	0	0	0	0	0	0	0	0	0	0	0	0	0	0	0	0	0	0	0.00392	0	0	0	0	0	0	0	0	0	0	0	0	0	0	0	0	0	0	0	0.00113	0	0
s__Bacteroides_caccae	0.18442	0.7221	0	0	5.69605	2.26494	0.00307	0.1597	0.44509	0.15428	0.1064	1.42199	0	0.02873	0.10501	2.03511	0.01482	0.01097	0.00482	0.08308	0	2.4769	0.0783	0.3219	0.23428	0.96611	0.00776	0.7995	0.0086	0.36462	0.55762	0.02334	0.18774	0.60769	0.03025	0.53415	0.95187	0	0.08798	3.3458	0.05434	0.02849	0.87314	3.10483	0.83788	3.32437	0.01576	0.00844	0.00229
s__Bacteroides_caccae_CAG_21	0	0	0	0	0	0	0	0.029	0	0	0	0	0	0	0	0	0.00034	0	0	0	0	0	0	0	0	0	0.00025	0	0	0	0	0	0	0.13322	0	0	0	0	0	0	0	0	0	0	0.52822	1.75345	0.00514	0	0.00171
s__Bacteroides_caecimuris	0	0	0	0	0	0	0	0	0	0	0	0	0	0	0	0	0	0	0	0	0	0	0	0	0	0	0	0	0	0	0	0	0	0	0	0	0	0	0	0	0	0	0	0	0	0	0	0	0
s__Bacteroides_cellulosilyticus	0	1.44693	0.03117	0	0	2.04136	0	0	0.61176	0	0.21323	0	0	0.0095	0	0	0	0.01081	0.0063	0.2657	0.00445	0	0	0	2.08545	0.8117	0	0.23428	0.01713	0	0	0	0	0.78869	0.0664	0	0.35666	0	0	0	0.00741	0.04496	0.70649	2.78473	0.00665	0.01014	0.0194	0	0.7639
s__Bacteroides_cellulosilyticus_CAG_158	0	0	0.01224	0	0	0.45775	0	0	0	0	0.0051	0	0	0.00712	0	0	0	0	0	0	0.00155	0	0	0	0	0	0	0.51934	0	0	0	0	0	0	0.01398	0	0.46612	0	0	0	0.01413	0.03197	0.02121	0.1103	0	0	0	0	0.773
s__Bacteroides_clarus	0	0.77636	0	0	0	0	0	0	0	0	0	0	0	0	0	0	0	0	0	0.02045	0	0	0	0	0	0	0	0	0	0	0	0	0	0.20328	0	0.22921	0	0	0	0	0	0	0.25505	0	0	0.00198	0	0	0
s__Bacteroides_clarus_CAG_160	0	0	0	0	0	0	0	0	0	0	0	0	0	0	0	0	0	0	0	0	0	0	0	0	0	0	0	0	0	0	0	0	0	0	0	0	0	0	0	0	0	0	0	0	0	0	0	0	0.00072
s__Bacteroides_coprocola	0	0	0	0	0	0	0	0	0	0	0	0	0	0	0	0	0	0	0	0	0	0	0	0	0	0	0	0	0	0	0	0	0	0	0	0	0	0	0	0	0	0	0	0	0	0	0	0	0
s__Bacteroides_coprocola_CAG_162	0	0	0	0	0	0	0	0	0	0	0	0	0	0.00498	0	0	0	0	0	0	0	0	0	0	0	0	0	0	0	0	0	0	0	0	0	0	0	0	0	0	0	0	0	0	0	0	0	0	0
s__Bacteroides_dorei	0	0.85653	0.02098	0.43363	0	6.34885	0.0429	0.43935	0.13879	1.21788	0.22797	1.40751	0.09356	0.0699	2.47987	0	0.02069	0	0.25352	0.2699	0.03694	4.58065	0.81335	0.1764	2.07031	0.35507	0.02669	3.49313	0	0.13183	1.33306	0.42234	0.60286	0.32299	0.01252	2.82357	2.6586	1.55893	0	2.67343	0.01119	0.32427	0	6.09793	0.03907	0.05403	17.6292	3.65428	0
s__Bacteroides_dorei_CAG_222	0	0	0	0	0	0	0.00433	0	0	0	0	0	0	0	0.20593	0	0	0	0	0	0	0	0	0	0	0	0	0	0	0	0	0	0.04936	0	0	0	0	0	0	0	0	0	0	0.25508	0.12852	0.00791	0.07188	0.16541	0
s__Bacteroides_eggerthii	0	0	0	0	0	0.12765	0	0	0	0	0	0	0	0.01367	0	0	0	0	0	0	0	0	0	0.01556	0	0	0	0	0	0.00519	0	0	0	0	0	0.11554	0.46368	0	0	0	0	0	0	0	0	0.00083	0	0	2.90721
s__Bacteroides_eggerthii_CAG_109	0	0	0	0	0	0	0	0	0	0	0.08285	0	0	0.01106	0	0	0	0	0	0	0	0	0	0	0	0	0	0	0	0.01879	0	0	0	0	0	0.24053	0	0	0	0	0	0	0	0	0.00427	0.00716	0	0	0
s__Bacteroides_faecichinchillae	0	0	0	0	0	0	0	0	0	0	0	0	0	0	0	0	0	0	0	0	0	0	0	0	0	0	0	0	0	0	0	0	0	0	0	0	0	0	0	0	0	0	0	0	0	0	0	0	0
s__Bacteroides_faecis	0.07297	0	0	0.00735	0.38396	0	0	0.04495	0	0	0.16011	0	0.01584	0	0	0	0.01275	0	0	0	0	0	0	0.03337	0.54632	0.91514	0	0	0.0247	0	0.31727	0	0	0.22309	0.03503	0	1.19054	0	0	1.97053	0.04992	0	0	0	0.38041	1.2723	2.84711	0.40539	0
s__Bacteroides_faecis_CAG_32	0	0	0	0	0	0	0	0.04161	0	0	0	0	0	0	0	0	0.00061	0	0	0	0	0	0	0	0.07033	0	0	0	0	0	0	0	0	0.47466	0	0.10931	1.3566	0	0	0	0	0	0.08425	0	0.23096	1.00617	0.00847	0.00282	0.01157
s__Bacteroides_finegoldii	0.07769	1.06114	0	0	0	0	0	0	0.20557	0	0.19539	0	0	0	0	0	0	0.01075	0	0.07723	0	0	0	0	0	1.1405	0	0.12207	0	0	0	0	0	0.24313	0.02419	0	0.00925	0	0	0	0.01685	0	0.12829	0.38927	1.69344	0.50839	0.00509	0.00153	1.70119
s__Bacteroides_fragilis	0.02975	0	0.04066	0.23385	2.62206	3.91721	0.02767	0.18839	0	0.38822	0	3.98726	0.04929	0.05432	1.38939	0.24195	0.00027	0	0.11668	0	0.02946	0	0.31519	0.26757	0.89252	2.1588	0.01521	1.05822	0.08135	0.12959	0	0.29723	0.55651	0.60819	0.0413	0.62491	1.5261	0.47254	0.00959	0.30575	0.02543	0.2509	1.09054	4.03903	0	0.00788	0.27396	4.97495	0.06636
s__Bacteroides_galacturonicus	0	0	0	0	0	0	0	0	0	0	0	0	0	0	0	0	0	0	0	0	0	0	0	0	0	0	0	0	0	0	0	0	0	0	0	0	0	0	0	0	0	0	0	0	0.00153	0	0	0	0.04229
s__Bacteroides_intestinalis	0	0	0	0	0	0	0	0	0	0	0	0	0	0	0	0	0	0	0	0	0	0	0	0	0	0	0	0	0	0	0	0	0	0	0	0	0	0	0	0	0	0	0	0	0.18989	0.37063	0	0	0
s__Bacteroides_intestinalis_CAG_315	0	0	0	0	0	0	0	0	0	0	0	0	0	0	0	0	0	0	0	0	0	0	0	0	0	0	0	0	0	0	0	0	0	0	0	0	0.01158	0	0	0	0	0	0	0	0	0	0	0	0.00958
s__Bacteroides_intestinalis_CAG_564	0	0	0	0	0	0	0	0	0	0	0	0	0	0	0	0	0	0	0	0	0	0	0	0	0	0	0	0	0	0	0	0	0	0	0	0	0	0	0	0	0	0	0	0	0	0	0	0	0.0043
s__Bacteroides_massiliensis	0	0.60283	0	0	0	0	0	0	0	0	0	0	0	0	0	0.11824	0	0	0.02281	0	0	0	0	0.01853	0.09631	0	0	0	0	0.01982	0.10026	0	0	0	0	0	0.00225	0	0	0	0	0	0.16826	0.25908	1.88001	0.58998	0.00191	0	1.10394
s__Bacteroides_nordii	0	0	0	0	0	0	0	0	0	0	0	0	0	0	0	0	0	0	0	0	0	0	0	0	0	0	0	0	0	0	0	0	0	0	0	0	0	0	0	0	0	0	0	0	0	0	0	0	0
s__Bacteroides_oleiciplenus	0	0	0	0	0	0	0	0	0	0	0	0	0	0	0	0	0	0	0	0	0	0	0	0	0	0	0	0	0	0	0	0	0	0	0	0	0	0	0	0	0	0	0	0	0	0	0	0	0
s__Bacteroides_ovatus	0	0.22588	0	0	0.18626	0	0	0.03728	0.23187	0	0.00451	0.19259	0.00365	0	0.21316	0	0	0	0	0	0	0.04868	0.02471	0.06706	0.38884	0.64441	0	0	0	0.05262	0	0	0.07949	0.2923	0	0	0.17866	0	0.01043	0.26956	0.02498	0.01606	0.2081	1.01906	0.07097	0.00822	1.0593	0.02435	0.6185
s__Bacteroides_ovatus_CAG_22	0	0	0	0	0	0	0	0	0	0	0	0	0	0	0	0	0	0	0	0	0	0	0	0	0	0	0	0	0	0	0	0	0	0	0	0	0	0	0	0	0	0	0	0	0	0	0	0	0
s__Bacteroides_plebeius	0	0	0.02311	0	0	0	0	0.00596	0	0.16208	0	2.20137	0.02091	0	0	0	0	0	0	0	0	0	0.02779	0	0	0	0	0	0	0	0.36575	0	0	0	0	1.09967	0	0.73368	0	0.68368	0	0	0	0.60841	0	0.00179	0	0.01007	0.2271
s__Bacteroides_salyersiae	0	0	0	0	0	0	0	0.10487	0	0	0	0	0	0	0	0	0.0038	0	0	0	0	0.35093	0	0	0	0	0	0	0	0	0.51099	0	0	0.09846	0	0	0.03685	0	0	0.88451	0.00088	0	0	0.41866	0.34949	0.46325	0.00381	0	0.20696
s__Bacteroides_sp_CAG_144	0	0	0	0	0	0	0	0	0	0	0	0	0	0	0	0	0	0	0	0	0	0	0	0	0	0	0	0	0	0	0	0	0	0	0	0	0	0	0	0	0	0	0	0	0	0	0	0	0
s__Bacteroides_sp_CAG_189	0	0	0	0	0	0	0	0.03477	0	0	0	0	0	0	0	0	0.00243	0	0	0	0	0	0	0	0	0	0	0	0	0	0.2202	0	0	0	0	0	0.02767	0	0	0	0	0	0	0	0	0	0	0	0
s__Bacteroides_sp_CAG_443	0	0	0	0	0	0	0	0	0	0	0	0	0	0	0	0	0	0	0	0	0	0	0	0	0	0	0	0	0	0	0	0	0	0	0	0	0	0	0	0	0	0	0	0	0	0	0	0	0
s__Bacteroides_sp_D2	0	0	0	0	0	0	0	0	0	0	0	0	0	0	0	0	0	0	0	0	0	0	0	0	0	0	0	0	0	0	0	0	0	0	0	0	0	0	0	0	0	0	0	0	0	0	0.62334	0.00729	0
s__Bacteroides_sp_HPS0048	0	0	0	0	0	0	0	0	0	0	0	0	0	0	0	0	0	0	0	0	0	0	0	0	0	0	0	0	0	0	0	0	0	0	0	0	0	0	0	0	0	0	0	0	0	0	0	0	0
s__Bacteroides_stercorirosoris	0	0	0	0	0	0	0	0	0	0	0	0	0	0	0	0	0	0	0	0	0	0	0	0	0	0	0	0	0	0	0	0	0	0	0	0	0	0	0	0	0	0	0	0	0	0	0	0	0
s__Bacteroides_stercoris	0.05033	1.10982	0	0	0	0.64856	0	0.06782	0.18005	0	0.22315	0	0.00483	0.02945	0.13247	0	0	0.02814	0.01685	0.09004	0	0	0	0.05619	0.30954	0.92537	0	0	0.03127	0.03705	0	0	0	0.33859	0.01748	0	0.04748	0	0	0.53575	0.02512	0	0.19167	0.02522	1.7443	2.0066	0	0	10.6713
s__Bacteroides_stercoris_CAG_120	0	0.76438	0	0	0	0	0	0.00576	0.17332	0	0.26354	0	0.00212	0.01417	0	0	0	0	0.00372	0	0	0	0	0.02437	0	0	0	0	0.01131	0.04958	0	0	0	0.19372	0	0	0	0	0	0.2988	0.02118	0	0.09102	0	0	0	0	0	0
s__Bacteroides_thetaiotaomicron	0	6.19795	0.04211	0	0.23516	0	0.04769	0.10723	2.80464	0	0	5.18248	0.04974	0.0973	0	1.51386	0.00699	0	0	0.93303	0	3.80738	0	0.02095	3.44318	1.30658	0	2.50997	0	0.07068	0.6653	0	0.21569	2.13367	0	5.03896	0.01349	0	0	1.98405	0	0	2.63988	2.33277	0.0917	0.03318	1.42139	0.3201	1.14102
s__Bacteroides_thetaiotaomicron_CAG_40	0	0.69572	0.00947	0	0	0	0	0	0.37182	0	0	0.67094	0.01333	0.04689	0	0.07441	0	0	0	0.30876	0	0.63154	0	0	1.41223	0	0	0.27783	0	0	0	0	0.03184	0.89091	0	1.3927	0	0	0	0	0	0	0.42144	0.73659	0.01902	0.01362	0.95588	0.19164	0.00289
s__Bacteroides_uniformis	0.4257	11.2613	0.14897	0.12512	4.92772	3.69328	0.10489	0.15689	4.80717	0.37734	0.70448	10.2341	0.16709	0.21101	0.2136	6.47341	0.01238	0.22281	0.08544	1.58109	0.00342	8.68677	0.21984	0.26139	8.00309	4.80789	0.01675	8.6408	0.09987	0.31524	0.64032	0.01318	0.28899	4.43614	0.11491	12.4893	1.18981	0.24498	0.06616	1.59089	0.14419	0.15719	3.44134	6.76745	2.32835	1.43377	2.89959	0.81274	0.01227
s__Bacteroides_vulgatus	1.03611	6.37773	0.02869	0.51331	8.94019	13.8199	0.06195	0.69545	3.53319	0.70561	1.6244	2.38778	0.03177	0.1583	0.60449	4.45111	0.06687	0.39038	0.28595	0.86847	0.00851	7.15125	0.27417	0.53768	3.75863	8.54714	0.05135	10.8677	0.27664	0.57839	2.03371	0.13714	0.94322	3.09279	0.22489	2.86859	3.03808	0	0.17551	6.27655	0.37408	0.41489	2.2646	7.14748	7.99556	16.8122	0.09998	0.04493	11.2276
s__Bacteroides_xylanisolvens	0.07214	1.16831	0	0.07334	0.17621	0	0.01307	0.14306	0.17103	0.23869	0.1229	0	0.01627	0.00433	0.57064	0	0.00171	0	0.05572	0.05823	0.0005	0	0.08686	0.0757	0.69338	0.26131	0.008	0	0	0.0144	0.01469	0.05395	0.09553	0.37005	0.01595	0.07158	0.16282	0.07647	0	0.52505	0.03181	0.04983	0.23564	1.63309	0.21416	0.57401	0.05794	0.01676	1.1761
s__Bacteroidales_bacterium_KA00251	0	0	0	0	0	0	0	0	0	0	0	0	0	0	0	0	0	0	0	0	0	0	0	0	0	0	0	0	0	0	0	0	0	0	0	0	0	0	0	0	0	0	0	0	0	0	0	0	0
s__Bacteroidales_bacterium_KA00344	0	0	0	0	0	0	0	0	0	0	0	0	0	0	0	0	0	0	0	0	0	0	0	0	0	0	0	0	0	0	0	0	0	0	0	0	0	0	0	0	0	0	0	0	0	0	0	0	0
s__Barnesiella_intestinihominis	0	0	0.01657	0.06061	0	2.37198	0	0.07487	0	0.10861	0	0.54832	0.02093	0.01044	0.18784	0	0	0	0.02531	0	0.00382	0	0	0.0032	0	0	0.00066	1.91417	0	0	0	0.01225	0.04894	0	0	1.69509	0.9003	0.16651	0	0.60676	0	0	0	1.226	0.00272	0.00079	0.00706	0.00087	1.26344
s__Coprobacter_fastidiosus	0	0	0	0	0	0	0	0	0	0	0	0	0	0	0	0	0	0	0	0	0	0	0	0	0	0	0	0	0	0	0	0	0	0	0	0	0	0	0	0	0	0	0	0	0	0	0	0	0
s__Coprobacter_secundus	0	0	0	0	0	0	0	0	0	0	0	0	0	0	0	0	0	0	0	0	0	0	0	0	0	0	0	0	0	0	0	0	0	0	0	0	0	0	0	0	0	0	0	0	0	0	0	0	0
s__Coprobacter_sp	0	0	0	0	0	0	0	0	0	0	0	0	0	0	0	0	0	0	0	0	0	0	0	0	0	0	0	0	0	0	0	0	0	0	0	0	0	0	0	0	0	0	0	0	0	0	0	0	0
s__Butyricimonas_sp	0	0	0	0	0	0	0	0	0	0	0	0	0	0	0	0	0	0	0	0	0	0	0	0	0	0	0	0	0	0	0	0	0	0	0	0	0	0	0	0	0	0	0	0	0.00163	0.04667	0.04022	0.21342	0
s__Butyricimonas_sp_An62	0	0	0	0	0	0	0	0	0	0	0	0	0	0	0	0	0	0	0	0	0	0	0	0	0	0	0	0	0	0	0	0	0	0	0	0	0	0	0	0	0	0	0	0	0	0	0	0	0
s__Butyricimonas_synergistica	0	0	0	0	0	0	0	0	0	0	0	0	0	0	0	0	0	0	0	0	0	0	0	0	0	0	0	0	0	0	0	0	0	0	0	0	0	0	0	0	0	0	0	0	0.01665	0.00368	0.00516	0.01345	0
s__Butyricimonas_virosa	0	0	0	0	0	0	0	0	0	0	0	0	0	0	0	0	0	0	0	0	0	0	0	0	0	0	0	0	0	0	0	0	0	0	0	0	0.03345	0	0	0	0	0	0	0	0.01474	0.04616	0.12436	0.29432	0
s__Odoribacter_laneus	0	0	0	0	0	0	0	0	0	0	0	0	0	0	0	0	0	0	0	0	0	0	0	0	0	0	0	0	0	0	0	0	0	0	0	0	0	0	0	0	0	0	0	0	0	0	0	0	0
s__Odoribacter_laneus_CAG_561	0	0	0	0	0	0	0	0	0	0	0	0	0	0	0	0	0	0	0	0	0	0	0	0	0	0	0	0	0	0	0	0	0	0	0	0	0	0	0	0	0	0	0	0	0	0	0	0	0
s__Odoribacter_sp_AF21_41	0	0	0	0	0	0	0	0	0	0	0	0	0	0	0	0	0	0	0	0	0	0	0	0	0	0	0	0	0	0	0	0	0	0	0	0	0	0	0	0	0	0	0	0	0	0.00203	0	0.02904	0
s__Porphyromonas_asaccharolytica	0	0	0	0	0	0	0	0	0	0	0	0	0	0.16297	0	0	0	0.13968	0	0	0	0	0	0	0	0	0	0	0	0	0	0	0	0	0	0	2.78598	0	0	0	0	0	0	0	0	0.01038	0	0	0
s__Porphyromonas_canoris	0	0	0	0	0	0	0	0	0	0	0.05623	0	0	0.00525	0	0	0.00126	0.17372	0	0	0	0	0	0.02892	0	0	0	0	0	0	0	0	0	0	0	0	0	0	0	0	0	0.04761	0	0	0	0	0	0	0
s__Porphyromonas_sp_HMSC065F10	0	0	0	0	0	0	0	0	0	0	0	0	0	0	0	0	0	0	0	0	0	0	0	0	0	0	0	0	0	0	0	0	0	0	0	0	0.90995	0	0	0	0	0	0	0	0	0	0	0	0
s__Porphyromonas_uenonis	0	0	0	0	0	0	0	0	0	0	0	0	0	0.02332	0	0	0	0.97585	0	0	0	0	0	0	0	0	0	0	0	0	0	0	0	0	0	0	0.13756	0	0	0	0	0	0	0	0	0	0	0	0
s__Sanguibacteroides_justesenii	0	0	0	0	0	0	0	0	0	0	0	0	0	0	0	0	0	0	0	0	0	0	0	0	0	0	0	0	0	0	0	0	0	0	0	0	0	0	0	0	0	0	0	0	0	0	0	0	0
s__Alloprevotella_rava	0	0	0	0.22097	0	0	0	0	0.18091	0	0.03072	0	0	0	0.09101	0	5.1795	0	0	0	0	0	0	0	0	0	0.03288	0	0	0	0.02212	0	0	0	0	0	0	0	0	0	0.06174	0.11553	1.19297	0	0	0	0	0	0
s__Alloprevotella_tannerae	0	0	0.00662	2.80765	0	0	0	0	0	0	0.52486	0	0	2.21454	0.81669	0	3.0264	1.56837	0	0	0.05855	0	0	0.03512	0	0.24154	0.50271	0	0.03004	0.16334	0	0	0.0289	0.0856	0.01057	0	0	0	0.007	0	0.19251	1.24823	0	0	0	0	0	0	0
s__Paraprevotella_clara	0	0	0	0	0	0	0	0	0	0	0	0	0	0	0	0	0	0	0	0	0	0	0	0	0	0	0	0	0	0	0	0	0	0	0	0	0	0	0	0	0	0	0	0	0.01294	0.0019	0	0	0.06072
s__Paraprevotella_clara_CAG_116	0	0	0	0	0	0	0	0	0	0	0	0	0	0	0	0	0	0	0	0	0	0	0	0	0	0	0	0	0	0	0	0	0	0	0	0	0	0	0	0	0	0	0	0	0.79418	0.37925	0	0	0.85297
s__Paraprevotella_xylaniphila	0	0	0	0	0	0	0	0	0	0	0	0	0	0.00399	0	0	0	0	0	0	0	0	0	0	0	0.10962	0	0	0.00249	0	0	0	0	0	0.00195	0	0.00843	0	0	0	0	0	0	0	0.49903	0.23133	0	0	2.6409
s__Prevotella_amnii	0	0	0	0	0	0	0	0	0	0	0	0	0	0	0	0	0	0	0	0	0	0	0	0	0	0	0	0	0	0	0	0	0	0	0	0	0	0	0	0	0	0	0	0	0	0	0	0	0
s__Prevotella_bergensis	0	0	0	0	0	0	0	0	0	0	0	0	0	0	0	0	0	0	0	0	0	0	0	0	0	0	0	0	0	0	0	0	0	0	0	0	0	0	0	0	0	0	0	0	0	0	0	0	0
s__Prevotella_bivia	0	0	0.00492	0	0	0	0	0.0333	0	0	0	0	0	0	0	0	0	0	0	0	0	0	0	0	0	0	0	0	0	0	0.16064	0	0	0	0	0	2.78074	0	0	0.18609	0	0.01385	0	0	0	0.00983	0	0	0
s__Prevotella_buccalis	0	0	0	0	0	0	0	0	0	0	0	0	0	0	0	0	0	0	0	0	0	0	0	0	0	0	0	0	0	0	0	0	0	0	0	0	0.15838	0	0	0	0	0	0	0	0	0	0	0	0
s__Prevotella_colorans	0	0	0	0	0	0	0	0	0	0	0	0	0	0	0	0	0	0	0	0	0	0	0	0	0	0	0	0	0	0	0	0	0	0	0	0	0	0	0	0	0	0	0	0	0	0	0	0	0
s__Prevotella_copri	0	1.71672	0.09464	0.51421	4.03518	14.93	0	0.09031	3.59181	0	0.32494	4.50965	0.0918	0.17175	0	1.00777	0.0018	0.22275	0.12293	0	0	0	0	0.28762	0	0	0.00596	9.89656	0.23078	0.7115	0.18575	1.15214	0	0.21447	0	3.62465	0.16992	0	0.26142	3.50622	0.01328	0	0	3.74151	0.01341	0	0	0.0269	0.08524
s__Prevotella_corporis	0	0	0	0	0	0	0	0	0	0	0	0	0	0	0	0	0	0	0	0	0	0	0	0	0	0	0	0	0	0	0	0	0	0	0	0	1.73965	0	0	0	0	0	0	0	0	0	0	0	0
s__Prevotella_disiens	0	0	0	0	0	0	0	0	0	0	0	0	0	0	0	1.06861	0	0	0	0	0	0	0	0	0	0	0	0	0	0	0	0	0	0	0	0	3.07835	0	0	0	0	0	0	0	0	0	0	0	0
s__Prevotella_histicola	29.0567	0	16.3231	0	4.50003	0	39.0771	11.3388	14.1802	0	1.56051	2.21262	27.273	0.04757	14.9983	0.33319	10.1276	0	0.09071	0	28.6908	5.53978	0.78383	0.04372	2.53634	0	0.62145	0.85916	10.0425	2.13509	1.27994	0.6919	0.86565	0	0.98349	0.89249	0.00345	1.04424	10.9637	0.82053	2.28661	0.18097	0.63039	1.71586	0	0	0	0.01568	0
s__Prevotella_jejuni	0	0	4.36075	1.01689	2.40644	0	0	0.07685	6.50376	0	3.90766	2.51307	0.06298	0.04	3.23212	0	5.85971	1.73644	0.67356	0	0.00348	0.25348	0.0406	0	0	0.60656	0.01188	1.19873	0.00449	0	7.06081	0.14329	0.67003	0.61518	0	0.98937	0	0	4.25327	0.34641	2.69955	0	5.28872	1.65874	0	0	0	0.00757	0
s__Prevotella_melaninogenica	0.53436	0	6.16121	2.62298	4.45113	0	0.87775	0.04572	2.83056	1.7446	9.78602	1.32311	2.96031	16.9309	3.18452	50.3961	3.15191	0.51531	0.11154	0	4.76136	0	28.6685	15.8231	16.7121	3.64035	9.81495	0.78633	11.7042	4.48025	11.6106	11.7798	2.45121	1.10452	3.37014	4.39574	0.00977	0	1.72871	1.8994	2.85135	1.22807	5.39742	4.82525	0	0	0.01392	0.01072	0.01055
s__Prevotella_nigrescens	0	0	0.10006	4.77358	0	0	0.01831	0	0	0	0.55635	0	0.0028	3.49977	0	0.07361	0.00681	0	0.02045	0	0.00297	0	0.07788	2.05149	0.62121	0.43556	1.03922	0	0.01264	0.79912	0	0	0	0	0.3991	0	0	1.21421	0.08031	0	0	0.4668	0	0	0	0	0	0	0
s__Prevotella_pallens	0	0	2.55699	0.03096	6.59561	0	0	0	8.43055	3.62614	24.5585	0	0.02709	0.00352	0.18543	0	5.01337	7.62098	0.97923	0	2.89505	0	5.45381	0.47872	0.75945	0.53726	5.99175	0	1.42566	0	5.08773	0.15867	1.21383	0.07955	0.01093	0	0	0	0.32395	0	2.56279	0.33743	5.01489	0	0	0	0.00209	0.00081	0
s__Prevotella_salivae	0.17671	0	1.2578	0.51809	0.85628	0	6.10886	0.04526	6.84401	1.03066	2.92603	0.19472	5.75427	3.24189	1.47282	0	5.20793	0.10957	0.06232	0.06263	1.31104	0	3.70973	0.37498	0	0	2.94132	0.47353	1.76826	0.37522	3.77905	2.15944	0.39977	0.11358	0.03316	0.75426	0	0	2.4534	0	1.99945	0.11539	3.88237	0.46444	0	0	0	0.00848	0
s__Prevotella_sp_BV3P1	0	0	0	0	0	0	0	0	0	0	0	0	0	0	0	0	0	0	0	0	0	0	0	0	0	0	0	0	0	0	0	0	0	0	0	0	0	0	0	0	0	0	0	0	0	0	0	0	0
s__Prevotella_sp_CAG_1185	0	0	0	0	0	0	0	0	0	0	0	0	0	0	0	0	0	0	0	0	0	0	0	0	0	0	0	0	0	0	0	0	0	0	0	0	0	0	0	0	0	0	0	0	0	0	0	0	0
s__Prevotella_sp_CAG_279	0	0	0	0	0	0	0	0	0	0	0	0	0	0	0	0	0	0	0	0	0	0	0	0	0	0	0	0	0	0	0	0	0	0	0	0	0	0	0	0	0	0	0	0	0	0	0	0	0
s__Prevotella_sp_CAG_755	0.00828	0	0.04134	0	0	0	0	0	0	0.19637	0	1.69686	0.04415	0	0	0	0	0	0	0.13355	0	0	0	0	0	0	0	1.39947	0	0	0.24469	0	0	0	0	1.32726	0	0.24352	0	0	0	0	0	1.81991	0	0	0	0.01578	0
s__Prevotella_sp_CAG_891	0	0	0	0	0	0	0	0	0	0	0	0	0	0	0	0	0	0	0	0	0	0	0	0	0	0	0	0	0	0	0	0	0	0	0	0	0	0	0	0	0	0	0	0	0	0	0	0	0
s__Prevotella_sp_F0091	0	0	0.36295	0.00925	0	0	0.00529	0	0	0.05726	0.04237	0	0.0211	0.00226	0.06865	0	0.42996	0	0	0	0.28244	0	0.25536	0.02339	0	0	0.39253	0	0	0	0.06712	0	0	0	0.03202	0	0	0	0	0	0	0	0	0	0	0	0	0	0
s__Prevotella_sp_S7_1_8	0	0	0	0	0	0	0	0	0	0	0	0	0	0	0	0	0	0	0	0	0	0	0	0	0	0	0	0	0	0	0	0	0	0	0	0	0	0	0	0	0	0	0	0	0	0	0	0	0
s__Prevotella_sp_oral_taxon_306	1.08894	6.36598	3.26323	0.0254	0.64306	0	0.02233	0.08192	1.38655	0.21354	8.43656	1.01061	0.56873	4.32631	0.3895	0.51468	10.2518	0	0	0	0.0902	0.32233	0.11844	0.00544	0.08825	0.74725	0.00784	0.38599	0.74148	0	0.32904	0	0.50922	0.22388	22.8273	2.02492	0	0	0.01819	0.82619	0.79711	0.0456	0	0.20232	0	0.00224	0	0.00239	0
s__Prevotella_timonensis	0	0	0	0	0	0	0	0	0	0	0	0	0	0	0	0	0	0	0	0	0	0	0	0	0	0	0	0	0	0	0	0	0	0	0	0	0.11107	0	0	0	0	0	0	0	0	0	0	0	0
s__Prevotella_veroralis	0.0221	0	0.09602	0.03311	0	0	0	0	0	0	0.84388	0	0.11327	0.39416	0	0	0.859	0.18189	0	0	0.06303	0	0.04053	0	0	0	0.00522	0	0.07324	0	0	0	0.01788	0	2.73821	0	0	0	0.08475	0	0.07657	0	0	0	0	0	0	0	0
s__Alistipes_finegoldii	0.07716	0.22589	0	0.04618	0.81601	1.17069	0.00373	0.10156	0	0.01388	0.28797	1.93165	0.02435	0.0342	0.24338	0.81389	0.0031	0.04044	0.03498	0.03428	0	0.45369	0	0.12971	0.37826	1.36275	0.00671	0.95746	0.00782	0.15541	0	0	0.1371	0.29594	0.02144	0.6578	4.7967	0	0.00537	0.2576	0.04646	0.07304	0.39497	0.21846	0.31405	2.82081	1.06549	2.45506	0.00341
s__Alistipes_indistinctus	0	0	0	0	0	0	0	0	0	0	0	0	0	0	0	0	0	0	0	0	0	0	0	0	0	0	0	0	0	0	0	0	0	0	0	0	0	0	0	0	0	0	0	0	0	0	0.00243	0.14	0.01876
s__Alistipes_inops	0.03938	0	0	0	0	0	0	0	0	0	0.01886	0	0.00095	0	0	0	0	0.01762	0	0	0	0	0	0	0	0.27337	0	0.20029	0	0	0	0	0	0	0	0.17387	0	0	0	0	0.00507	0	0	0.12938	0	0.00336	0.00156	0.00809	0
s__Alistipes_onderdonkii	0	0	0	0	0	0	0	0	0	0	0	0	0	0	0	0	0	0	0	0	0	0	0	0	0	0	0	0	0	0	0	0	0	0	0	0	0.04872	0	0	0	0	0	0	0.14197	0.00207	0.00134	0.04594	0.37764	0
s__Alistipes_putredinis	0.31087	1.83422	0.02953	0.18697	3.34781	6.2964	0.02681	0.08902	1.3379	1.06551	0.53303	2.03423	0.04896	0.16439	1.24748	1.16527	0	0.35482	0.22416	0.40039	0.01997	1.63876	0.16147	0.17835	1.18855	2.80515	0.03129	4.65342	0.08554	0.3839	0.094	0.35153	0.41801	1.22323	0.12967	4.92768	2.3661	0.53793	0.10376	1.1942	0.13254	0.29131	0.54245	4.86253	1.85069	3.73032	4.36273	2.27644	6.65772
s__Alistipes_shahii	0	0	0	0	0	0	0	0	0	0	0	0	0	0	0	0	0	0	0	0	0	0	0	0	0	0	0	0	0	0	0	0	0	0	0	0	0.09119	0	0	0.10428	0	0	0	0.12663	0.00662	0.02854	0.08	0.0202	0.11212
s__Alistipes_sp_An31A	0	0	0	0	0	0	0	0	0	0	0	0.24466	0	0.01014	0.03705	0	0	0	0	0.01477	0	0	0	0	0	0	0	0	0.02127	0	0.07178	0	0	0	0	0	0.0195	0.25054	0	0	0	0	0	0	0	0	0	0	0.00672
s__Alistipes_sp_CAG_157	0	0	0	0	0	0	0	0	0	0	0	0	0	0	0	0	0	0.01748	0	0	0	0	0	0	0	0.34677	0	0.09717	0	0	0	0	0	0	0.00705	0	0	0	0	0	0	0	0	0	0	0.0006	0	0.00487	0
s__Alistipes_sp_CAG_268	0.17585	0	0.03503	0	0	0	0.00265	0	0	0.37657	0.03503	2.29012	0.04136	0	0	0.32295	0	0	0	0.09869	0	0	0	0	0	0.30366	0	1.76726	0	0	0.23878	0	0	0	0.00215	1.82146	0.00577	0.80201	0	0	0.00739	0	0	2.17885	0	0.00845	0.00146	0.02213	0.00295
s__Alistipes_sp_CAG_29	0.34961	0.79036	0.01234	0.09639	1.45107	0.75463	0	0.12689	0.10715	0.31664	0.60666	1.98317	0.05599	0.04462	0.89351	0.69744	0.00309	0.14661	0.08704	0.1068	0	1.33097	0	0.17312	1.13916	3.55571	0.01731	2.37873	0	0.041	0	0.02745	0.33431	0.60356	0.06308	2.21005	0.1254	0	0.02046	0	0.1294	0.06048	0.40574	1.07886	0.02234	0.12781	1.33549	4.49335	0.00219
s__Alistipes_sp_HGB5	0	0	0	0	0	0	0.00692	0.11483	0	0	0	1.73861	0	0	0.33607	0	0.00605	0	0.00448	0	0.0046	0.48974	0.14699	0.00366	0.17226	1.29546	0.0041	0	0	0	0.15586	0	0.15243	0.25665	0	0.23191	0.03645	0.04307	0	0.47782	0.0196	0	0.22365	0.2239	0.00727	0.12504	0.25775	1.63715	0.00058
s__Alistipes_timonensis	0	0	0	0	0	0	0	0	0	0	0	0	0	0	0	0	0	0	0	0	0	0	0	0	0	0	0	0	0	0	0	0	0	0	0	0	0	0	0	0	0	0	0	0	0	0	0	0	0
s__Parabacteroides_distasonis	0.13351	2.46938	0.00196	0.09863	4.3362	5.24817	0.0245	0.12798	0	0.14878	0.30472	1.41535	0.01594	0.04174	0.25356	0.49351	0.00801	0.02771	0.08037	0.09338	0.01627	1.69493	0.21958	0.13161	0.70308	1.97593	0.01038	2.47618	0.05484	0.2443	0.56689	0.08155	0.13075	1.01384	0.02435	1.68943	0.54374	0	0.05689	3.06324	0.05319	0	0.432	2.73881	0.72007	1.71997	0.4179	0.25985	7.90245
s__Parabacteroides_goldsteinii	0	0	0	0	0	0	0	0	0	0	0	0	0	0	0	0	0	0	0	0	0	0	0	0	0	0	0	0	0	0	0	0	0	0	0	0	0.02179	0	0	0	0	0	0	0	0.00952	0.17284	0.01707	0.50693	0
s__Parabacteroides_johnsonii	0	0	0	0	0	0	0	0	0	0	0	0	0	0	0	0	0	0	0	0	0	0	0	0	0	0	0	0	0	0	0	0	0	0	0	0	0	0	0	0	0	0	0	0	0.00292	0.00782	0	0	0.02228
s__Parabacteroides_johnsonii_CAG_246	0	0	0	0	0	0	0	0	0	0	0	0	0	0	0	0	0	0	0	0	0	0	0	0	0	0	0	0	0	0	0	0	0	0	0	0	0	0	0	0	0	0	0	0	0	0.00167	0.00035	0	0.00827
s__Parabacteroides_merdae	0	0	0	0	2.31183	0.49134	0	0	0	0	0.04696	1.33915	0	0.01242	0	0.94335	0	0.0689	0.01314	0	0	0	0	0.06989	0	1.06138	0	0.98666	0.00577	0.1591	0	0	0.1288	0.19935	0	0.24821	0.27355	0	0.03612	0	0.03308	0	0.64403	0.2371	0.39472	1.2784	2.74862	0.73594	3.11814
s__Parabacteroides_merdae_CAG_48	0	0	0	0	1.16349	0	0	0	0	0	0.06423	0.34227	0	0	0	0.18537	0	0	0	0	0	0	0	0.06803	0	1.33295	0.00049	0	0	0.09029	0	0	0.1336	0	0	0	0	0	0	0	0	0	0	0.12193	0	0	0	0	0
s__Parabacteroides_sp_HGS0025	0	0	0	0	0	0	0	0	0	0	0	0	0	0	0	0	0	0	0	0	0	0	0	0	0	0	0	0	0	0	0	0	0	0	0	0	0	0	0	0	0	0	0	0	0	0	0	0	0
s__Tannerella_sp_CAG_118	0	0	0	0	0	0	0	0	0	0	0	0	0	0	0	0	0	0	0	0	0	0	0	0	0	0	0	0	0	0	0	0	0	0	0	0	0	0	0	0	0	0	0	0	0	0	0	0	0
s__Tannerella_sp_oral_taxon_HOT_286	0	0	0	0.04975	0	0	0	0	0	0.13645	0	0	0	0	0	0	0	0	0.09171	0	0.00173	0	0	0	0	0	3.84035	0	0	0	0	0	0.78529	0	0	0	0	0	0	0	0	0.23032	0	0	0	0	0	0	0
s__Candidatus_Gastranaerophilales_bacterium	0	0	0	0	0	0	0	0	0	0	0	0	0	0	0	0	0	0	0	0	0	0	0	0	0	0	0	0	0	0	0	0	0	0	0	0	0	0	0	0	0	0	0	0	0	0	0	0	0
s__Bacillus_aerius	0	0	0	0	0	0	0	0	0	0	0	0	0	0	0	0	0	0	0	0	0	0	0	0	0	0	0	0	0	0	0	0	0	0	0	0	0	0	0	0	0	0	0	0	0	0	0	0	0
s__Hydrogenibacillus_schlegelii	0	0	0	0	0	0	0	0	0	0	0	0	0	0	0	0	0.00368	0	0	0	0	0	0	0	0	0	0.00267	0	0	0	0	0	0	0	0	0	0	0	0	0	0	0	0	0	0	0	0	0	0
s__Gemella_asaccharolytica	0	0	0	0	0	0	0	0	0	0	0	0	0	0.02545	0	0	0	0	0	0	0	0	0	0	0	0	0	0	0	0	0	0	0	0	0	0	0.01159	0	0	0	0	0	0	0	0	0	0	0	0
s__Gemella_bergeri	0	0	0.04049	0	0	0	0	0	1.46848	0.20737	0	0	0.01241	0.02967	0	0	0.07845	0.14157	0.01059	0	0.04745	0	0	0.05758	0	0	0.07403	0	0	0	0	0	0	0	0.02982	0	0	0	0.04226	0	0.18649	0.07022	0	0	0	0	0	0	0
s__Gemella_haemolysans	0	1.5012	0.69637	3.81972	0	0	0	0	0.80038	1.68525	0.24379	0	0.17772	0.25315	0	0	0.0456	1.85736	0	0	0.46971	0	1.70549	2.49965	0	3.03126	0.1136	0	0.61359	4.15134	0	2.91583	1.26871	0.34465	3.40547	2.38826	0.00469	0.19875	0.25605	0	0.6849	14.6936	1.8	0	0.0155	0	0.0033	0	0
s__Gemella_morbillorum	0	0	0.06628	0.14689	0	0	0.01213	0	0	0	0.19288	0	0.01988	0.23028	0	0	0.01798	1.76446	0	0	0.07582	0	0.29606	0.17853	0	0	0.14649	0	0.01692	0.0664	0	0.06568	0.53059	0	0.2952	0	0	0	0.022	0	0.17915	0.79474	0.05692	0	0	0	0.00436	0	0
s__Gemella_sanguinis	0	0	1.86147	0.4259	0	0	0.04355	0	0	0.95911	0.12895	0	0.05924	0.05658	0.07337	0	0.06925	0.49081	0.03161	0	0.40234	0	0.13073	0.6458	0	0	0.26469	0	0.33276	0.59889	0	1.4237	1.84268	0.19662	0.58666	0.12746	0	0	0.30635	0	2.40774	1.45116	0.88901	0	0	0	0	0	0
s__Staphylococcus_argenteus	0	0	0	0	0	0	0	0.5494	0	0	0	0	0	0.01478	0	0	0	0	0	0	0	0	0	0	0	0	0	0	0	0	0	0	0	0	0	0	0	0	0	0	0	0	0	0	0	0	0	0	0
s__Staphylococcus_aureus	0	0	0	0	0	0	0	4.14891	0	0	0	0	0	0.08033	0	0	0	0	0	0	0	0	0	0	0	0	0	0	0	0	0	0	0	0	0	0	0	0	0	0	0	0	0	0	0	0.00861	0	0	0
s__Staphylococcus_epidermidis	0	0	0	0	0	0	0	0	0	0	0	0	0	0	0	0	0	0	0	0	0	0	0	0	0	0	0	0	0	0	0	0	0	0	0	0	0	0.4555	0	0	0	0	0	0	0	0	0	0	0
s__Granulicatella_adiacens	0	0	0.0594	0	0	0	0	0	0	0	0	0	0.00335	0	0	0	0	0	10.0251	0	0.03471	0	0	0.02484	0	0	0.02488	0	0	0	0	0	0.12948	0	0.01982	0	0	0	0	0	0.04077	0	0	0	0	0	0.00436	0	0
s__Granulicatella_elegans	0	0	0.16927	0	0	0	0.00112	0	0	0.20864	0.00709	0	0.01009	0	0	0	0.01155	0	0.41093	0	0.09275	0	0	0.01811	0	0	0.05519	0	0.05695	0.00376	0	0.32349	0.12924	0	0.14158	0	0	0	0.04445	0	0.08526	0.49523	0	0	0	0	0	0	0
s__Enterococcus_casseliflavus	0	0	0	0	0	0	0	0	0	0	0	0	0	0	0	0	0	0	0	0	0	0	0	0	0	0	0	0	0	0	0	0	0	0	0	0	0	0	0	0	0	0	0	0	0	0	0	0	0
s__Enterococcus_faecalis	0	0	0.07471	0	0	0	0	0.20823	0	0	0	0	0	0	0	0	0.03805	0	0	0	0.02597	2.80657	0	0	2.38174	0	0	0	0	0	1.08115	0	0	0	0	0	0	0	0	5.61226	0	0	0	0.11626	0	0	0	3.21652	0
s__Enterococcus_faecium	0	0	0	0	0	0	0	0	0	0	0	0	0	0	0	0	0	0	0	0	0	0	0	0	0	0	0	0	0	0	0	0	0	0	0	0	0	0	0	0	0	0	0	0	0	0	0	0	0
s__Enterococcus_gallinarum	0	0	0	0	0	0	0	0	0	0	0	0	0	0	0	0	0	0	0	0	0	0	0	0	0	0	0	0	0	0	0	0	0	0	0	0	0	0	0	0	0	0	0	0	0	0	0	0	0
s__Enterococcus_sp_HSIEG1	0	0	0	0	0	0	0	0	0	0	0	0	0	0	0	0	0	0	0	0	0	0	0	0	0	0	0	0	0	0	0	0	0	0	0	0	0	0	0	0	0	0	0	0	0	0	0	0	0
s__Lactobacillus_acidophilus	0	0	0	0	0	0	0	0	0	0	0	0	0	0	0	0	0	0	0	0	0	0	0	0	0	0	0	0	0	0	0	0	0	0	0	0	0	0	0	0	0	0	0	0	0	0	0	0	0
s__Lactobacillus_algidus	0	0	0	0	0	0	0	0	0	0	0	0	0	0	0	0	0	0	0	0	0	0	0	0	0	0	0	0	0	0	0	0	0	0	0	0	0	0	0	0	0	0	0	0	0	0	0	0	0
s__Lactobacillus_amylovorus	0	0	0	0	0	0	0	0	0	0	0	0	0	0	0	0	0	0	0	0	0	0	0	0	0	0	0	0	0	0	0	0	0	0	0	0	0	0	0	0	0	0	0	0	0	0	0	0	0
s__Lactobacillus_casei	0	0	0	0	0	0	0	0.29898	0	0	0	0	0	0	0	0	0	0	0	0	0	0	0	0	0	0	0	0	0	0.03717	0	0	0	0	0	0	0	0	0	0	0	0	0	0	0	0	0	0	0
s__Lactobacillus_crispatus	0	0	0	0	0	0	0	0	0	0	0	0	0	0	0	0	0	0	0	0	0	0	0	0	0	0	0	0	0	0	0	0	0	0	0	0	0	0.85916	0	0	0	0	0	0	0	0	0	0	0
s__Lactobacillus_curvatus	0	0	0	0	0	0	0	0	0	0	0	0	0	0	0	0	0	0	0	0	0	0	0	0	0	0	0	0	0	0	0	0	0	0	0	0	0	0	0	0	0	0	0	0	0	0	0	0	0
s__Lactobacillus_delbrueckii	0	0	0	0	0	0	0	0	0	0	0	0	0	0	0	0	0	0	0	0	0	0	0	0	0	0	0	0	0	0	0	0	0	0	0	0	0	0	0	0	0	0	0	0	0	0	0	0	0
s__Lactobacillus_fermentum	0	0	0	0	0	0	0.01782	0.61486	0	0	0	0	0	0	0	0	0	0	0	0	0	0	0	0	0	0	0	0	0	0	0	0	0	0	0	0	0	0.3889	0	0	0	0	0	0	0	0	0.0292	0.03406	0
s__Lactobacillus_gasseri	0	0.14353	0	0	0	0	0	0.127	0	0	0	0	0	0.04718	0	0	0	0	0	0.07155	0	0	0	0	0	0	0	0	0	0	0	0	0	0	0	0	0	1.34008	0	0	0	0	0	0	0	0	0	0.0143	0
s__Lactobacillus_johnsonii	0	0	0	0	0	0	0	0	0	0	0	0	0	0	0	0	0	0	0	0	0	0	0	0	0	0	0	0	0	0	0	0	0	0	0	0	0	0	0	0	0	0	0	0	0	0.00999	0	0	0
s__Lactobacillus_oris	0	0	0	0	0	0	0	0	0	0	0	0	0	0	0	0	0	0	0	0	0	0	0	0	0	0	0	0	0	0	0	0	0	0	0	0	0	0	0	0	0	0	0	0	0	0	0	0	0
s__Lactobacillus_paracasei	0	0	0	0	0	0	0	0.39544	0	0	0	0	0	0	0	0	0	0	0	0	0	0	0	0	0	0	0	0	0	0	0	0	0	0	0	0	0	0.33132	0	0	0	0	0	0	0	0	0	0	0
s__Lactobacillus_paragasseri	0	0.55025	0	0	0	0	0	0.10473	0	0	0	0	0	0	0	0	0	0	0	0.02821	0	0	0	0	0	0	0	0	0	0	0	0	0	0	0	0	0	4.75802	0	0	0	0	0	0	0	0	0	0.02118	0
s__Lactobacillus_paraplantarum	0	0	0	0	0	0	0	0	0	0	0	0	0	0	0	0	0	0	0	0	0	0	0	0	0	0	0	0	0	0	0	0	0	0	0	0	0	0	0	0	0	0	0	0	0	0	0	0	0
s__Lactobacillus_plantarum	0	0	0.01387	0	0	0	0	0.09302	0	0	0	0	0	0	0	0	0.01068	0	0	0	0	0.63139	0	0	0.16106	0	0	0	0	0	0.4036	0	0	0	0.00789	0	0	0	0	2.47134	0	0.059	0	0	0	0	0	0	0
s__Lactobacillus_reuteri	0	0	0	0	1.64207	0	0	0	0	0	0	0.72594	0	0	0	0.2164	0	0	0.00455	0	0	0	0	0.0323	0	0.60628	0	0	0	0.01802	0	0	0.11195	0	0	0	0	0	0.02096	0	0	0	0	0	0	0	0	0	0
s__Lactobacillus_rhamnosus	0	0	0	0	0	0	0.01266	0.04184	0	0	0	0	0	0	1.03002	0	0	0	0	0.04551	0.01263	0	0.01953	0	0	0	0.0115	0	0	0	0	0.15073	0	0.3235	0	0	0	12.8819	0	0	0.02483	0	0	0	0	0.00327	0	0.0895	0
s__Lactobacillus_rogosae	0	0	0	0	0	0	0	0	0	0	0	0	0	0	0	0	0	0	0	0	0	0	0	0	0	0	0	0	0	0	0	0	0	0	0	0	0.00272	0	0	0	0	0	0	0	0.00158	0	0.12026	0	0.07921
s__Lactobacillus_sakei	0	0	0	0	0	0	0	0	0	0	0	0	0	0	0	0	0	0	0	0	0	0	0	0	0	0	0	0	0	0	0	0	0	0	0	0	0	0	0	0	0	0	0	0	0	0	0	0	0
s__Lactobacillus_salivarius	0	0	0	0	0	0	0	0	0	0	0	0	0	0	0	0	0	0	0	4.33513	0	0	0	0	0	0	0	0	0	0	0	0	0	0	0	0	0	0	0	0	0	0	0	0	0	0	0	0	0
s__Lactobacillus_zeae	0	0	0	0	0	0	0	0	0	0	0	0	0	0	0	0	0	0	0	0	0	0	0	0	0	0	0	0	0	0	0	0	0	0	0	0	0	0	0	0	0	0	0	0	0	0	0	0	0
s__Pediococcus_pentosaceus	0	0	0	0	0	0	0	0	0	0	0	0	0	0	0	0	0	0	0	0	0	0	0	0	0	0	0	0	0	0	0	0	0	0	0	0	0	0	0	0	0	0	0	0	0	0	0	0	0
s__Sharpea_azabuensis	0	0	0	0	0	0	0	0	0	0	0	0	0	0	0	0	0	0	0	0	0	0	0	0	0	0	0	0	0	0	0	0	0	0	0	0	0.01374	0	0	0	0	0	0	0	0.00182	0	0.00216	0.00161	0.09193
s__Oenococcus_alcoholitolerans	0	0	0	0	0	0	0	0	0	0	0	0	0	0	0	0	0	0	0	0	0	0	0	0	0	0	0	0	0	0	0	0	0	0	0	0	0	0	0	0	0	0	0	0	0	0	0	0	0
s__Weissella_cibaria	0	0	0	0	0	0	0	0	0	0	0	0	0	0	0	0	0	0	0	0	0	0	0	0	0	0	0	0	0	0	0	0	0	0	0	0	0	0	0	0	0	0	0	0	0	0	0	0	0
s__Weissella_confusa	0	0	0	0	0	0	0	0	0	0	0	0	0	0	0	0	0	0	0	0	0	0	0	0	0	0	0	0	0	0	0	0	0	0	0	0	0	0	0	0	0	0	0	0	0	0	0	0	0
s__Lactococcus_lactis	0	0	0	0	0	0	0	0	0	0	0	0	0	0	0	0	0	0	0	0	0	0	0	0.00679	0	0	0	0	0	0	0	0	0	0	0	0	0	0	0	0	0	0	0	0	0	0	0	0	0
s__Streptococcus_agalactiae	0	0	0	0	0	0	0	0	0	0	0	0	0	1.08111	0	0	0	0	0	0	0	0	0	0	0	0	0	0	0	0	0	0	0	0	0	0	0	0	0	0.74012	0	0	0	0	0	0	0.03401	0	0
s__Streptococcus_anginosus	0	0	0	0.24582	0	0	0.01642	0	0	0.20309	0	0	0	0.14134	0	0	0.00972	1.90592	0	0	0	0	0	1.87983	0	0	0.06559	0	0	0.05873	0.85574	0	0	0	0	1.75026	0	0.2429	0	0	0	0.05548	0	0	0	0	0	0.10021	0
s__Streptococcus_constellatus	0	0	0	0.59396	0	0	0	0	0	0	0	0	0	1.46192	0	0	0	0	0	0	0.0088	0	0	0	0	0	0	0	0	0.05909	0	0	0	0	0	0	0.04328	0	0	0	0	0	0	0	0	0	0	0	0
s__Streptococcus_cristatus	0	0	0	0	0	0	0	0	0	0	0	0	0	0	0	0	0	0	0	0	0.07043	0	0	0	0	0	0	0	0.04041	0	0	0	0	0	0	0	0	0	0.04506	0	0	0	0	0	0	0	0	0	0
s__Streptococcus_gordonii	0	0	0	0	0	0	0	0	0	0	0.23283	0	0.03444	0.62633	0	0	0	0.24095	0	0	0	0	0.04507	0	0	0	0.10386	0	0.03619	0	0	0	0	0	0	0	0	0	0.0706	0	0.00486	0.10052	0	0	0	0	0	0	0
s__Streptococcus_infantis	0.2792	1.69153	1.15929	1.16381	0	0	0.0362	0.41775	0	3.34232	0.11801	0	0.02721	0.02084	0	0	0.02183	0.41343	0.22818	0.13079	0.42841	0	0	0.44606	0	0	0.27486	0	0.7972	0	0.95	3.57509	3.23725	0.20109	3.10753	0	0	0	0.66994	0	0.80253	0.53807	0.27323	0	0	0	0	0	0
s__Streptococcus_intermedius	0	0	0	0	0	0	0	0	0	0	0.09008	0	0	0	0	0	0	0	0	0	0.02704	0	0	0	0	1.43497	0	0	0	0.09357	0	0	0	0.33441	0	0	0	0.11944	0	0	0.10724	0	0	0	0	0	0	0	0
s__Streptococcus_lutetiensis	0	0	0	0	0	0	0	0	0	0	0	0	0	0	0	0	0	0	0	0	0	0	0	0	0	0	0	0	0	0	0	0	0	0	0	0	0	0	0	0	0	0	0	0	0	0	0	0	1.03506
s__Streptococcus_mitis	0	5.65049	0.83786	22.6671	2.00653	3.35837	0.52654	18.5682	2.1026	28.9889	0.60583	0	1.23881	1.73926	0.95273	0.57786	0.15997	12.2352	0.03691	7.27582	1.29027	0	1.66765	33.9339	0	13.0669	1.59945	0	4.29288	0.46306	0.11668	8.56341	1.06869	0.28555	0.30452	6.89869	0.02241	0	1.62528	0.95413	1.15123	21.8673	6.77983	0	0	0	0.02913	0.01183	0
s__Streptococcus_mutans	0	0	0	0	0	0	0.04574	0	0	0	0	0	0	0	0	0	0	0	0	0	0	0	0	0	0	0	0	0	0	0.16223	0	0	0	0	0	0	0	0	0	0	0	0	0	0	0	0	0	0	0
s__Streptococcus_oralis	0	8.36309	0.28848	5.62679	0	0	0.21276	1.77542	0	2.87042	0.55402	0	0.11899	0.35976	0.20324	0.95963	0.04859	1.6654	0	1.42417	0.93155	0	1.23543	4.80078	0	0	0.73161	0	0.52285	0.53188	0.24054	2.24247	0.18005	0	23.645	0	0	0	0.13128	0	0.33655	1.87002	0.71659	0	0	0.0042	0	0	0
s__Streptococcus_parasanguinis	6.95962	2.40911	6.06051	0	2.9138	0	5.98556	5.51175	1.93908	2.77452	0.9165	0.62123	2.73393	0	8.25734	0	2.10621	0	0.03564	27.7511	5.99894	2.04675	2.70056	0.6321	11.3722	0	3.21268	0	7.18768	5.80571	2.42173	4.53209	2.78617	0.17922	1.7202	0.12887	0	0.14665	3.538	0	5.87435	0.3598	2.92496	0.51526	0.04539	0	0.78054	0.00892	0.01037
s__Streptococcus_pneumoniae	0	0	0	0	0	0	0	0	0.19281	0	0	0	0	0	0	0	0	0	0	0	0	0	0	0	0	0	0	0	0	0	0	0	0	0	0	0	0	0	0	0	0	0	0	0	0	0	0	0	0
s__Streptococcus_salivarius	9.25065	0.37331	6.75095	0	0.57817	0	14.5898	1.21424	3.49527	0	2.25595	0.55404	4.76933	0	7.82335	0	2.76634	0.12542	0.02964	21.7778	3.53248	2.91411	5.20227	0.10302	0	0	1.571	0	1.55151	23.5964	0.04458	0.87397	2.01792	0.16842	1.73821	0.6569	0	0.18362	5.06531	0.83318	7.62819	0.38368	1.3576	0.93713	0.044	0	4.07217	0.00427	0.00182
s__Streptococcus_salivarius_CAG_79	0	0	0	0	0	0	0	0	0	0	0	0	0	0	0	0	0	0	0	0	0	0.72621	0	0	0	0	0	0	0	0	0.04317	0	0	0	0	0.48716	0	0	0	0	0	0	0	0.03314	0	0	0	0	0
s__Streptococcus_sanguinis	0	0	0	0	0	0	0.24609	0	0	0	0	0	0	0	0	0	0.00448	0	0	0	0.07621	0	0.12008	0	0	0	0	0	0	0	0	0	0	0	0	0	0	0	0.2058	0	0.03984	0.19635	0	0	0	0	0.00981	0	0
s__Streptococcus_sobrinus	0	0	0	0	0	0	0	0	0	0	0	0	0	0	0	0	0	0	0	0	0	0	0	0	0	0	0	0	0	0	0	0	0	0	0	0	0	0	0	0	0	0	0	0	0	0	0	0	0
s__Streptococcus_sp_A12	0	0	0	0	0	0	0.01435	0	0	0	0	0	0	0	0	0	0	0	1.24802	0	0	0	0	0	0	0	0.00128	0	0	0	0	0	0	0	0	0	0	0	0	0	0	0	0.15305	0	0	0	0	0	0
s__Streptococcus_sp_BS29a	0	0	0	0	0	0	0.15834	0	0	0	0	0	0	0	0	0	0	0	0	0	0	0	0	0	0	0	0	0	0	4.77874	0	0	0.0233	0	0	0	0	0	0	0	0	0	0	0	0	0	0	0	0
s__Streptococcus_sp_CM6	0	0	0	0	0	0	0	0	0	0	0	0	0	0	0	0	0	0	0	0	0	0	0	0	0	0	0	0	0	0	0	0	0	0	0	0	0	0	0	0	0	0	0	0	0	0	0	0	0
s__Streptococcus_sp_F0442	0	0	0.07814	0	0	0	0	1.43172	0	0	0.0803	0	0	0	0	0	0	0	0	0.08835	0.04397	0	0	0	0	0	0	0	0.03026	0	0	0	0	0	0	0	0	0	0.03122	0	0.2678	0.11413	0	0	0	0	0	0	0
s__Streptococcus_sp_HMSC056C01	0	0	0.03107	0.09083	0	0	0	0	0	0	0.08839	0	0	0	0	0	0	0	0	0.05026	0	0	0	2.09655	0	0	0.25467	0	0	0	0.24618	0	0	0	0	0	0	0	0	0	0.05301	0.48895	0	0	0	0	0	0	0
s__Streptococcus_sp_HSISB1	0	0	0	0	0	0	0	0	0	0	0	0	0	0	0	0	0	0	0	0	0	0	0	0	0	0	0	0	0	0	0	0	0	0	0	0	0	0	0	0	0	0	0	0	0	0	0	0	0.00082
s__Streptococcus_sp_I_P16	0	0	0	0	0	0	0	0	0	0	0	0	0	0	0.14123	0	0	0	1.52521	0	0	0	0	0	0	0	0	0	0	0	0	0	0	0	0	0	0	0	0	0	0.00926	0	0.08993	0	0	0	0	0	0
s__Streptococcus_thermophilus	0	0	0	0	0	0	0	0.17054	0	0	0	0	0	0	0	0	0	0	0	0	0	0	0	0	0	0	0	0	0	0	0	0	0	0	0	0.55465	0	0.2096	0	0	0	0	0	0	0.03147	0.01845	0	0	0
s__Streptococcus_thermophilus_CAG_236	0	0	0	0	0	0	0	0	0	0	0	0	0	0	0	0	0	0	0	0	0	0	0	0	0	0	0	0	0	0	0	0	0	0	0	0.41942	0	0	0	0	0	0	0	0	0	0	0	0	0
s__Streptococcus_troglodytae	0	0	0	0	0	0	0	0	0	0	0	0	0	0	0	0	0	0	0	0	0	0	0	0	0	0	0	0	0	0	0	0	0	0	0	0	0	0	0	0	0	0	0	0	0	0	0	0	0
s__Streptococcus_vestibularis	0.19975	0	0.27985	0	0	1.49215	1.59802	24.4687	0	0	0.09971	0	0.05225	0	0	0	0.00898	0	0	7.06972	0.01839	8.91949	0.46852	0	0	0	0.04231	0	0.16037	18.7531	0	0	0	0	0.09508	1.62618	0	14.3547	0.09844	0.2067	0.49631	0.1462	0	0	0.00328	0.00476	0.81274	0	0.00134
s__Catabacter_hongkongensis	0	0	0	0	0	0	0	0	0	0	0	0	0	0	0	0	0	0	0	0	0	0	0	0	0	0	0	0	0	0	0	0	0	0	0	0	0	0	0	0	0	0	0	0	0	0.08975	0	0.00668	0
s__Christensenella_minuta	0	0	0	0	0	0	0	0	0	0	0	0	0	0	0	0	0	0	0	0	0	0	0	0	0	0	0	0	0	0	0	0	0	0	0	0	0	0	0	0	0	0	0	0	0	0	0	0.01089	0.00667
s__Butyricicoccus_pullicaecorum	0	0	0	0	0	0	0	0	0	0	0	0	0	0	0	0	0	0	0	0	0	0	0	0	0	0	0	0	0	0	0	0	0	0	0	0	0	0	0	0	0	0	0	0	0	0	0	0	0.01075
s__Butyribacterium_methylotrophicum	0	0	0	0	0	0	0	0	0	0	0	0	0	0	0	0	0	0	0	0	0	0	0	0	0	0	0	0	0	0	0	0	0	0	0	0	0	0	0	0	0	0	0	0	0	0	0	0	0.01661
s__Clostridium_bartlettii_CAG_1329	0	0	0	0	0	0	0	0	0	0	0	0	0	0	0	0	0	0	0	0	0	0	0	0	0	0	0	0	0	0	0	0	0	0	0	0	0	0	0	0	0	0	0	0	0	0	0	0	0
s__Clostridium_bolteae_CAG_59	0	0	0	0	0	0	0	0	0	0	0	0	0	0	0	0	0	0	0	0	0	0	0	0	0	0	0	0	0	0	0	0	0	0	0	0	0	0	0	0	0	0	0	0	0.00228	0.00245	0.00372	0.01107	0.02984
s__Clostridium_celatum	0	0	0	0	0	0	0	0	0	0	0	0	0	0	0	0	0	0	0	0	0	0	0	0	0	0	0	0	0	0	0	0	0	0	0	0	0	0	0	0	0	0	0	0	0.15148	0	0	0	0
s__Clostridium_clostridioforme_CAG_132	0	0	0	0	0	0	0	0	0	0	0	0	0	0	0	0	0	0	0	0	0	0	0	0	0	0	0	0	0	0	0	0	0	0	0	0	0	0	0	0	0	0	0	0	0.00243	0	0.01761	0	0
s__Clostridium_clostridioforme_CAG_511	0	0	0	0	0	0	0	0	0	0	0	0	0	0	0	0	0	0	0	0	0	0	0	0	0	0	0	0	0	0	0	0	0	0	0	0	0	0	0	0	0	0	0	0	0	0	0.00202	0	0
s__Clostridium_disporicum	0	0	0.02452	0	0	0	0	0.25029	0	0	0	0	0	0	0	0	0.01523	0	0	0	0.00569	3.03497	0	0	1.72709	0	0	0	0	0	0.52536	0	0	0	0.02877	0	0	0	0	3.59714	0	0.06296	0	0	4.52151	0.00282	0	0	0
s__Clostridium_hathewayi_CAG_224	0	0	0	0	0	0	0	0	0	0	0	0	0	0	0	0	0	0	0	0	0	0	0	0	0	0	0	0	0	0	0	0	0	0	0	0	0	0	0	0	0	0	0	0	0	0	0	0	0
s__Clostridium_nexile_CAG_348	0	0	0	0	0	0	0	0	0	0	0	0	0	0	0	0	0	0	0	0	0	0	0	0	0	0	0	0	0	0	0	0	0	0	0	0.40587	0	0	0	0	0	0	0	0	0.10279	2.15331	0.02253	1.32736	0
s__Clostridium_paraputrificum	0	0	0	0	0	0	0	0	0	0	0	0	0	0	0	0	0	0	0	0	0	0	0	0	0	0	0	0	0	0	0	0	0	0	0	0	0	0	0	0	0	0	0	0	0.03053	0	0	0	0
s__Clostridium_perfringens	0	0	0	0	0	0	0	0	0	0	0	0	0	0	0	0	0	0	0	0	0	0	0	0	0	0	0	0	0	0	0	0	0	0	0	0	0	0	0	0	0	0	0	0	0	0.08214	0	0	0
s__Clostridium_sp_CAG_127	0	0	0	0	0	0	0	0	0	0	0	0	0	0	0	0	0	0	0	0	0	0	0	0	0	0	0	0	0	0	0	0	0	0	0	0	0	0	0	0	0	0	0	0	0	0	0	0	0
s__Clostridium_sp_CAG_138	0	0	0	0	0	0	0	0	0	0.1219	0	0	0	0	0.14776	0	0	0	0	0	0	0	0	0	0	0	0	0	0	0	0	0	0	0	0	0	0	0	0	0	0	0	0	0	0	0	0	0	0.00183
s__Clostridium_sp_CAG_167	0	0	0	0	0	0	0	0	0	0	0	0	0	0	0	0	0	0	0	0	0	0	0	0	0	0	0	0	0	0	0	0	0	0	0	0	0	0	0	0	0	0	0	0	0	0	0	0	0
s__Clostridium_sp_CAG_217	0	0	0	0	0	0	0	0	0	0	0	0	0	0	0	0	0	0	0	0	0	0	0	0	0	0	0	0	0	0	0	0	0	0	0	0	0.34227	0	0	0	0	0	0	0	0	0	0	0	0
s__Clostridium_sp_CAG_226	0	0	0	0	0	0	0	0.0442	0	0	0	0	0	0	0	0	0	0	0	0	0	0.21054	0	0	0	0	0.00035	0	0	0	0	0	0	0.16517	0	0	0	0	0	0.81096	0	0	0	0	0	0	0	0	0
s__Clostridium_sp_CAG_230	0	0	0	0	0	0	0	0	0	0	0	0	0	0	0	0	0	0	0	0	0	0	0	0	0	0	0	0	0	0	0	0	0	0	0	0	0	0	0	0	0	0	0	0	0	0	0	0	0
s__Clostridium_sp_CAG_242	0	0	0	0	0	0	0	0	0	0	0	0	0	0	0	0	0	0	0	0	0	0	0	0	0	0	0	0	0	0	0	0	0	0	0	0	0	0	0	0	0	0	0	0	0	0	0	0	0
s__Clostridium_sp_CAG_265	0	0	0	0	0	0	0	0	0	0	0	0	0	0	0	0	0	0	0	0	0	0	0	0	0	0	0	0	0	0	0	0	0	0	0	0	0	0	0	0	0	0	0	0	0	0	0	0	0
s__Clostridium_sp_CAG_277	0	0	0	0	0	0	0	0	0	0	0	0	0	0	0	0	0	0	0	0	0	0	0	0	0	0	0	0	0	0	0	0	0	0	0	0	0	0	0	0	0	0	0	0	0	0	0	0	0
s__Clostridium_sp_CAG_299	0	0	0	0	0	0	0	0	0	0	0	0	0	0	0	0	0	0	0	0	0	0	0	0	0	0	0	0	0	0	0	0	0	0	0	0	0	0	0	0	0	0	0	0	0	0	0	0	2.15375
s__Clostridium_sp_CAG_413	0	0	0	0	0	0	0	0	0	0	0	0	0	0	0	0	0	0	0	0	0	0	0	0	0	0	0	0	0	0	0	0	0	0	0	0	0	0	0	0	0	0	0	0	0	0	0	0	0
s__Clostridium_sp_CAG_43	0	0	0	0	0	0	0	0	0	0	0	0	0	0	0	0	0	0	0	0	0	0	0	0	0	0	0	0	0	0	0	0	0	0	0	0	0	0	0	0	0	0	0	0	0.32081	0.07566	0.57934	0	0
s__Clostridium_sp_CAG_58	0	0	0	0	0	0	0	0	0	0	0	0	0	0	0	0	0	0	0	0	0	0	0	0	0	0	0	0	0	0	0	0	0	0	0	0	0.56447	0	0	0	0	0	0	0	0.0647	1.027	0.84145	0	0.03665
s__Clostridium_sp_CAG_62	0	0	0	0	0	0	0	0	0	0	0	0	0	0	0	0	0	0	0	0	0	0	0	0	0	0	0	0	0	0	0	0	0	0	0	0	0	0	0	0	0	0	0	0	0	0	0	0	0
s__Clostridium_sp_CAG_7	0	0.09227	0	0	0	0	0	0	0	0	0	0	0	0	0	0	0	0	0	0	0	0	0	0	0	0	0	0	0	0	0	0	0	0	0	0	0.17243	0	0	0	0	0	0	0.22946	0.0235	0.00419	0.22976	0	0
s__Clostridium_sp_CAG_75	0	0	0	0	0	0	0	0	0	0	0	0	0	0	0	0	0	0	0	0	0	0	0	0	0	0	0	0	0	0	0	0	0	0	0	0	0	0	0	0	0	0	0	0	0	0	0	0	0
s__Clostridium_sp_D5	0	0	0	0	0	0	0	0	0	0	0	0	0	0	0	0	0	0	0	0	0	0	0	0	0	0	0	0	0	0	0	0	0	0	0	0	0	0	0	0	0	0	0	0	0	0	0	0	0
s__Clostridium_sp_KLE_1755	0	0	0	0	0	0	0	0	0	0	0	0	0	0	0	0	0	0	0	0	0	0	0	0	0	0	0	0	0	0	0	0	0	0	0	0	0	0	0	0	0	0	0	0	0	0.13343	0.00127	0.00219	0
s__Clostridium_sp_chh4_2	0	0	0	0	0	0	0	0	0	0	0	0	0	0	0	0	0	0	0	0	0	0	0	0	0	0	0	0	0	0	0	0	0	0	0	0	0	0	0	0	0	0	0	0	0	0.04449	0	0	0
s__Hungatella_hathewayi	0	0	0	0	0	0	0	0	0	0	0	1.16082	0	0	0	0	0	0	0	0	0	0	0	0	0	0.22967	0	0	0	0	0	0	0.04908	0	0	0	0.03135	0	0	0	0	0	0.2348	0	0	0.05147	0	0.03207	0.01495
s__Lactonifactor_longoviformis	0	0	0	0	0	0	0	0	0	0	0	0	0	0	0	0	0	0	0	0	0	0	0	0	0	0	0	0	0	0	0	0	0	0	0	0	0	0	0	0	0	0	0	0	0	0	0	0	0.00215
s__Mogibacterium_diversum	0	0	0.41423	0	0	0	0.23872	0	0	0	0.5127	0	0.04102	0	0.05103	0	0.31463	0	0.30512	0	0.28451	0	0.1631	0.00642	0	0	0.2781	0	0.09958	0	0	0	0	0	0.34864	0	0	0	0.10356	0	0.15723	0	0	0	0	0	0	0	0
s__Clostridiales_bacterium_1_7_47FAA	0	0	0	0	0	0	0	0	0	0	0	0	0	0	0	0	0	0	0	0	0	0	0	0	0	0	0	0	0	0	0	0	0	0	0	0	0	0	0	0	0	0	0	0	0	0	0	0.00276	0
s__Clostridiales_bacterium_AM23_16LB	0	0	0	0	0	0	0	0	0	0	0	0	0	0	0	0	0	0	0	0	0	0	0	0	0	0	0	0	0	0	0	0	0	0	0	0	0	0	0	0	0	0	0	0	0.02961	0	0.00258	0	0
s__Clostridiales_bacterium_CHKCI006	0	0	0	0	0	0	0	0	0	0	0	0	0	0	0	0	0	0	0	0	0	0	0	0	0	0	0	0	0	0	0	0	0	0	0	0	0	0	0	0	0	0	0	0	0	0	0	0	0
s__Clostridiales_bacterium_KLE1615	0	0	0	0	0	0	0	0	0	0	0	0	0	0	0	0	0	0	0	0	0	0	0	0	0	0	0	0	0	0	0	0	0	0	0	0	0	0	0	0	0	0	0	0	0.31091	0	0.02284	0	0
s__Intestinimonas_butyriciproducens	0	0	0	0	0	0	0	0	0	0	0	0	0.00047	0	0	0	0	0	0	0	0	0	0	0	0	0	0	0	0	0	0	0	0	0	0	0.33717	0	0	0	0	0	0	0	0	0	0	0.04792	0.61366	0.09516
s__Lawsonibacter_asaccharolyticus	0	0	0	0	0	0	0	0	0	0	0	0	0	0	0	0	0	0	0	0	0	0	0	0	0	0	0	0	0	0	0	0	0	0	0	0	0.09753	0	0	0	0	0	0	0	0.01055	0.0169	0.06805	0.0511	0.38849
s__Monoglobus_pectinilyticus	0	0	0	0	0	0	0	0	0	0	0	0	0	0	0	0	0	0	0	0	0	0	0	0	0	0	0	0	0	0	0	0	0	0	0	0	0	0	0	0	0	0	0	0	0	0	0	0	0
s__Anaerofustis_stercorihominis	0	0	0	0	0	0	0	0	0	0	0	0	0	0	0	0	0	0	0	0	0	0	0	0	0	0	0	0	0	0	0	0	0	0	0	0	0	0	0	0	0	0	0	0	0.00134	0.00073	0	0	0
s__Eubacteriaceae_bacterium_CHKCI004	0	0	0	0	0	0	0	0	0	0	0	0	0	0	0	0	0	0	0	0	0	0	0	0	0	0	0	0	0	0	0	0	0	0	0	0	0	0	0	0	0	0	0	0	0	0	0	0	0
s__Eubacteriaceae_bacterium_CHKCI005	0	0	0	0	0	0	0	0	0	0	0	0	0	0	0	0	0	0	0	0	0	0	0	0	0	0	0	0	0	0	0	0	0	0	0	0	0	0	0	0	0	0	0	0	0	0	0	0	0.00827
s__Eubacterium_callanderi	0	0	0	0	0	0	0	0	0	0	0	0	0	0	0	0	0	0	0	0	0	0	0	0	0	0	0	0	0	0	0	0	0	0	0	0	0	0	0	0	0	0	0	0	0	0	0	0.01884	0.01217
s__Eubacterium_dolichum_CAG_375	0	0	0	0	0	0	0	0	0	0	0	0	0	0	0	0	0	0	0	0	0	0	0	0	0	0	0	0	0	0	0	0	0	0	0	0	0	0	0	0	0	0	0	0	0.01188	0	0.04017	0.01073	0
s__Eubacterium_eligens	0	0	0	0	0	0	0	0	0	0	0	0	0	0	0	0	0	0	0	0	0	0	0	0	0	0	0	0	0	0	0	0	0	0	0	0	0	0	0	0	0	0	0	0	0	0	0	0	0
s__Eubacterium_hallii	0	0.11084	0	0	0	0	0	0.08205	0	0	0	0	0	0	0	0	0.00111	0	0	0	0	0	0	0.01894	0	0	0	0	0	0.02159	0	0	0.02985	0.16404	0	0.58662	0.13937	0	0	0.80074	0	0	0.07845	0.22733	1.59316	0.11084	1.73049	0	0.08004
s__Eubacterium_limosum	0	0	0	0	0	0	0	0	0	0	0	0	0	0	0	0	0	0	0	0	0	0	0	0	0	0	0	0	0	0	0	0	0	0	0	0	0	0	0	0	0	0	0	0	0	0.02626	0	0	0.01482
s__Eubacterium_ramulus	0	0	0	0	0	0	0	0.03953	0	0	0	0	0	0	0	0	0	0	0	0	0	0	0	0	0	0	0	0	0	0	0.16999	0	0	0	0	0.15114	0.00157	0	0	0.26038	0	0	0	0	0	0.00103	1.23387	0	0
s__Eubacterium_rectale_CAG_36	0	0	0	0	0	1.5956	0	0.02274	0.14288	0	0.08895	0	0	0	0	0	0	0	0	0	0.00372	0	0	0.02291	0.72812	0.41382	0	1.14981	0	0.06197	0	0	0.04663	0	0	0	0	0	0.00796	0	0	0	0	0.16092	0	0	0.0138	0	0.86311
s__Eubacterium_siraeum_CAG_80	0	0	0	0	0	0	0	0	0	0	0	0	0	0	0	0	0	0	0	0	0	0	0	0	0	0	0	0	0	0	0	0	0	0	0	0	0	0	0	0	0	0	0	0	0	0	0	0	0
s__Eubacterium_sp_AF17_7	0	0	0	0	0	0	0	0	0	0	0	0	0	0	0	0	0	0	0	0	0	0	0	0	0	0	0	0	0	0	0	0	0	0	0	0	0	0	0	0	0	0	0	0	0	0	0	0	0
s__Eubacterium_sp_AF36_5BH	0	0	0	0	0	0	0	0	0	0	0	0	0	0	0	0	0	0	0	0	0	0	0	0	0	0	0	0	0	0	0	0	0	0	0	0	0	0	0	0	0	0	0	0	0	0	0	0	0
s__Eubacterium_sp_An3	0	0	0	0	0	0	0	0	0	0	0	0	0	0	0	0	0	0	0	0	0	0	0	0	0	0	0	0	0	0	0	0	0	0	0	0	0	0	0	0	0	0	0	0	0	0	0	0	0
s__Eubacterium_sp_CAG_115	0	0	0	0	0	0	0	0	0	0	0	0	0	0	0	0	0	0	0	0	0	0	0	0	0	0	0	0	0	0	0	0	0	0	0	0	0	0	0	0	0	0	0	0	0	0	0	0	0
s__Eubacterium_sp_CAG_146	0	0	0	0	0	0	0	0	0	0	0	0	0	0	0	0	0	0	0	0	0	0	0	0	0	0	0	0	0	0	0	0	0	0	0	0	0	0	0	0	0	0	0	0	0	0	0	0	0.71235
s__Eubacterium_sp_CAG_156	0	0	0	0	0	0	0	0	0	0	0	0	0	0	0	0	0	0	0	0	0	0	0	0	0	0	0	0	0	0	0	0	0	0	0	0	0	0	0	0	0	0	0	0	0	0	0	0	0
s__Eubacterium_sp_CAG_161	0	0	0	0	0	0	0	0	0	0	0	0	0	0	0	0	0	0	0	0	0	0	0	0	0	0	0	0	0	0	0	0	0	0	0	0	0	0	0	0	0	0	0	0	0	0	0	0	0
s__Eubacterium_sp_CAG_180	0	0	0	0	0	0	0	0	0	0	0	0.37535	0	0	0	0	0	0	0	0	0	0	0	0.00856	0	0	0	0	0	0	0	0	0	0	0	0	0	0	0	0	0	0	0	0	0	0	0	0	0
s__Eubacterium_sp_CAG_202	0	0	0	0	0	0	0	0	0	0	0	0	0	0	0	0	0	0	0	0	0	0	0	0	0	0	0	0	0	0	0	0	0	0	0	0	0	0	0	0	0	0	0	0	0.26988	0	0	0	0
s__Eubacterium_sp_CAG_248	0	0	0	0	0	0	0	0	0	0	0	0	0	0	0	0	0	0	0	0	0	0	0	0	0	0	0	0	0	0	0	0	0	0	0	0	0	0	0	0	0	0	0	0	0.00115	0	0	0	0.0008
s__Eubacterium_sp_CAG_251	0	0	0	0	0	0	0	0	0	0	0	0	0	0	0	0	0	0	0	0	0	0	0	0	0	0	0	0	0	0	0	0	0	0	0	0	0	0	0	0	0	0	0	0	0	0	0	0	0
s__Eubacterium_sp_CAG_274	0	0	0	0	0	0	0	0	0	0	0	0	0	0	0	0	0	0	0	0	0	0	0	0	0	0	0	0	0	0	0	0	0	0	0	0	0	0	0	0	0	0	0	0	0	0	0.0646	0	0
s__Eubacterium_sp_CAG_38	0	0.51386	0	0	0	0	0	0	0	0	0	0	0	0	0	0	0	0	0	0.08968	0	0	0	0	0	0	0	0.12055	0	0	0	0	0	0.09139	0	0	0	0	0	0	0	0	0.13531	0	3.97428	0	0	0	0
s__Eubacterium_sp_CAG_786	0	0	0	0	0	0	0	0	0	0	0	0	0	0	0	0	0	0	0	0	0	0	0	0	0	0	0	0	0	0	0	0	0	0	0	0	0	0	0	0	0	0	0	0	0	0	0	0	0
s__Eubacterium_sp_CAG_86	0	0	0	0	0	0	0	0	0	0	0	0	0	0	0	0	0	0	0	0	0	0	0	0	0	0	0	0	0	0	0	0	0	0	0	0	0	0	0	0	0	0	0	0	0	0	0	0	0
s__Eubacterium_sp_OM08_24	0	0	0	0	0	0	0	0	0	0	0	0	0	0	0	0	0	0	0	0	0	0	0	0	0	0	0	0	0	0	0	0	0	0	0	0	0	0	0	0	0	0	0	0	0	0	0	0	0
s__Eubacterium_ventriosum	0	0	0	0	0	0	0	0	0	0	0	0	0	0	0	0	0	0	0	0	0	0	0	0	0	0	0	0	0	0	0	0	0	0	0	0	0	0	0	0	0	0	0	0	1.03751	0	0.0931	0	0
s__Pseudoramibacter_alactolyticus	0	0	0	0	0	0	0	0	0	0	0	0	0	0	0	0	0	0	0	0	0	0	0	0.00613	0	0	0	0	0	0	0	0	0	0	0	0	0	0	0	0	0	0	0	0	0	0	0	0	0
s__Mageeibacillus_indolicus	0	0	0	0	0	0	0	0	0	0	0	0	0	0	0	0.28627	0.00109	0	0	0	0	0	0	0	0	0	0	0	0	0	0	0	0	0	0	0	0.005	0	0	0	0	0	0	0	0	0	0	0	0
s__Anaerostipes_caccae	0	0	0	0	0	0	0	0	0	0	0	0	0	0	0	0	0	0	0	0	0	0	0	0	0	0	0	0	0	0	0	0	0	0	0	0	0	0	0	0	0	0	0	0	0	0	0	0	0.18984
s__Anaerostipes_hadrus	0	0	0	0	0	0	0	0	0	0	0.01387	0	0	0.00629	0	0	0	0	0	0	0	0	0	0	0	0	0	0	0	0	0	0	0	0.09788	0.01033	0.55506	0.06313	0	0	0	0	0	0	0	2.98523	5.17233	1.84165	0	0
s__Anaerotignum_lactatifermentans	0	0	0	0	0	0	0	0	0	0	0	0	0	0	0	0	0	0	0	0	0	0	0	0	0	0	0	0	0	0	0	0	0	0	0	0	0.00475	0	0	0	0	0	0	0	0.04446	0.00131	0	0	0.72765
s__Blautia_coccoides	0	0	0	0	0	0	0	0	0	0	0	0	0	0	0	0	0	0	0	0	0	0	0	0	0	0	0	0	0	0	0	0	0	0	0	0	0	0	0	0	0	0	0	0	0.0046	0.66015	0	1.2006	0.03189
s__Blautia_hansenii	0	0	0	0	0	0	0	0	0	0	0	0	0	0	0	0	0	0	0	0	0	0	0	0	0	0	0	0	0	0	0	0	0	0	0	0	0	0	0	0	0	0	0	0	0	0	0.03084	0.32197	0
s__Blautia_hydrogenotrophica	0	0	0	0	0	0	0	0	0	0	0	0	0	0	0	0	0	0	0	0	0	0	0	0	0	0	0	0	0	0	0	0	0	0	0	0	0	0	0	0	0	0	0	0	0.02749	0.20345	0	0	0
s__Blautia_obeum	0	0	0.01018	0	0.87167	0	0	0.01398	0	0	0	1.88174	0.02038	0.00526	0.08054	0	0	0	0	0	0	0	0	0.01808	0	0.45602	0	0.26385	0.00768	0	0.04859	0	0.00473	0.29635	0	0.92471	0.26513	0	0	0.23687	0.00488	0	0.24878	1.05559	0.92539	1.7175	0.6507	8.19008	0.0139
s__Blautia_producta	0	0	0	0	0	0	0	0	0	0	0	0	0	0	0	0	0	0	0	0	0	0	0	0	0	0	0	0	0	0	0	0	0	0	0	0	0	0	0	0	0	0	0	0	0	0	0	0	0.05109
s__Blautia_sp_An249	0	0	0	0	0	0	0	0	0	0	0	0	0	0	0	0	0	0	0	0	0	0	0	0	0	0	0	0	0	0	0	0	0	0	0	0	0	0	0	0	0	0	0	0	0	0	0	0	0
s__Blautia_sp_CAG_257	0	0	0	0	0	0.90324	0.00862	0.01823	0	0	0	0.05487	0	0	0.29927	0	0	0	0	0	0.003	0	0.06346	0	0	0	0	1.33132	0	0	0	0	0	0	0	0	0.05811	0	0	0.12945	0	0	0	0	0.24848	0.36607	0.14957	1.39619	1.3464
s__Blautia_sp_CAG_52	0	0	0	0	0	0	0	0	0	0	0	0	0	0	0	0	0	0	0	0	0	0	0	0	0	0	0	0	0	0	0	0	0	0	0	0	0	0	0	0	0	0	0	0	0	0	0.23315	0.22526	0
s__Blautia_sp_N6H1_15	0	0	0	0	0	0	0	0	0	0	0	0	0	0	0	0	0	0	0	0	0	0	0	0	0	0	0	0	0	0	0	0	0	0	0	0	0	0	0	0	0	0	0	0	0	0	0.01988	0.2249	0
s__Blautia_wexlerae	0.04522	2.40458	0	0.08839	0	2.46138	0	0.03298	1.80306	0.12307	0.16336	0	0.01405	0.01746	0.19862	0	0	0.01507	0.0423	0.04558	0	0.44997	0	0.05308	1.38954	1.43053	0.01014	1.69732	0.00829	0.00936	0	0.12708	0.02851	0.90732	0.01669	1.47791	0.13498	0	0	0.50643	0.03661	0.01255	0.43382	1.30877	0.34135	0.11256	1.72176	0	1.99923
s__Ruminococcus_gnavus	0.03713	0	0	0	0	0	0	0.033	0	0	0.21448	0	0	0.01721	0.14486	0	0	0.04572	0	0.04558	0	0	0	0.03979	0	1.61653	0.00162	0.09122	0	0	0	0	0.01706	0.07042	0.02077	0.78589	1.11465	0	0	0	0.02557	0	0	0.32574	1.45005	11.165	0.11803	0.63469	0.0904
s__Ruminococcus_torques	0	0.30578	0.04741	0.07587	4.178	1.1928	0	0.05953	1.06541	0.21857	0.01284	1.03317	0.01816	0.0056	0	1.13041	0.00202	0.07292	0.07185	0.00704	0.00837	0	0	0.13362	1.33424	0	0.00934	1.86721	0.01227	0.18675	0	0.01636	0.11522	0.09183	0.02316	0.72387	0.13803	0	0.09445	0.5095	0	0.23053	0.05687	2.39314	0.74087	0	1.40466	0.01214	3.40025
s__Butyrivibrio_crossotus	0	0	0	0	0	0	0	0	0	0	0	0	0	0	0	0	0	0	0	0	0	0	0	0	0	0	0	0	0	0	0	0	0	0	0	0	0	0	0	0	0	0	0	0	0	0	0	0	0
s__Coprococcus_catus	0	0	0	0	0	0	0	0	0	0	0	0	0	0	0	0	0	0	0	0	0	0	0	0	0	0	0	0	0	0	0	0	0	0	0	0	0.09918	0	0	0	0	0	0	0	0	0	0	0	0.83621
s__Coprococcus_comes	0	0.02895	0	0	0	0	0	0.00241	0	0	0	0	0	0	0	0	0	0	0	0	0	0	0	0.00192	0	0	0.0006	0	0	0	0	0	0	0.02411	0	0	0.81507	0	0	0	0	0	0	0	1.52385	0.22489	1.89869	0	0
s__Coprococcus_eutactus	0	0	0	0	0	0	0	0	0	0	0	0	0	0	0	0	0	0	0	0	0	0	0	0	0	0	0	0	0	0	0	0	0	0	0	0	0	0	0	0	0	0	0	0	0	0	0	0	0
s__Coprococcus_eutactus_CAG_665	0	0	0	0	0	0	0	0	0	0	0	0	0	0	0	0	0	0	0	0	0	0	0	0	0	0	0	0	0	0	0	0	0	0	0	0	0	0	0	0	0	0	0	0	0	0	0	0	0
s__Dorea_formicigenerans	0	0	0	0	0	0.19067	0	0	0	0	0	0	0	0	0	0	0	0	0	0	0	0	0	0	0	0	0	0	0	0	0	0	0	0	0	0	0.56176	0	0	0	0	0	0	0	0.36214	0.21519	0.85727	0.34238	0.30809
s__Dorea_longicatena	0	0	0	0	0	0	0	0	0	0	0	0	0	0.00659	0	0	0	0	0	0	0	0	0	0.00967	0	0	0	0	0	0.01279	0	0	0.0101	0.06362	0	0	0.34406	0	0	0	0	0	0	0	2.19927	1.32626	2.00615	0	0.85071
s__Dorea_sp_CAG_105	0	0	0	0	0	0	0	0	0	0	0	0	0	0	0	0	0	0	0	0	0	0	0	0	0	0	0	0	0	0	0	0	0	0	0	0	0.02704	0	0	0	0	0	0	0	0	0	0	0	0
s__Dorea_sp_CAG_317	0	0	0	0	0	0	0	0	0	0	0	0	0	0	0	0	0	0	0	0	0	0	0	0	0	0	0	0	0	0	0	0	0	0	0	0	0	0	0	0	0	0	0	0	0	0.07351	0.09691	1.57719	0.49733
s__Eisenbergiella_massiliensis	0	0	0	0	0	0	0	0	0	0	0	0	0	0	0	0	0	0	0	0	0	0	0	0	0	0	0	0	0	0	0	0	0	0	0	0	0	0	0	0	0	0	0	0	0.0055	0.25059	0.0256	0.22023	0
s__Eisenbergiella_tayi	0	0	0.01149	0	0.95694	0	0	0	0	0	0	0	0	0	0	0	0	0	0	0	0	0	0	0.01404	0.10966	0	0	0	0	0	0	0	0	0	0	0	0.02379	0	0	0	0	0.00605	0	0	0.00104	0.03301	0.00736	0.9107	0.07666
s__Faecalicatena_orotica	0	0	0	0	0	0	0	0	0	0	0	0	0	0	0	0	0	0	0	0	0	0	0	0	0	0	0	0	0	0	0	0	0	0	0	0	0	0	0	0	0	0	0	0	0	0	0	0	0
s__Fusicatenibacter_saccharivorans	0	0.08567	0.01515	0.02839	0	3.01767	0	0.08208	0	0.16384	0.06149	0	0.0093	0.01954	0	0	0.00834	0	0.09108	0	0.00239	0.98686	0	0.0359	0.66991	0.26585	0.01159	2.24517	0.00793	0	0.17159	0	0.14814	0.42346	0.01402	0.15404	0.06215	0	0	1.031	0.0408	0.08355	0.1349	0.88244	0.00737	0.00049	1.82121	0.00431	0.00267
s__Lachnoanaerobaculum_saburreum	0	0	0.54699	0	0	0	2.5529	0	0.14301	0	0.12054	0	0.55207	0	0.02558	0	0.54237	0	0	0.71471	0.61704	0	0	0	0	0	0.64819	0	0.26358	0	1.24374	0	0.06017	0	0.88417	0	0	0	0.44969	0	0.21203	0.06222	0.94393	0	0	0	0	0	0
s__Clostridium_aldenense	0	0	0	0	0	0	0	0	0	0	0	0	0	0	0	0	0	0	0	0	0	0	0	0	0	0	0	0	0	0	0	0	0	0	0	0	0	0	0	0	0	0	0	0	0	0.00721	0.00144	0.03156	0.00282
s__Clostridium_asparagiforme	0	0	0	0	0	0	0	0	0	0	0	0	0	0	0	0	0	0	0	0	0	0	0	0	0	0	0	0	0	0	0	0	0	0	0	0	0	0	0	0	0	0	0	0	0.00655	0.12237	0.00923	0	0
s__Clostridium_bolteae	0	0	0	0	0	0	0	0	0	0	0	0	0	0	0	0	0	0	0	0	0	0	0	0	0	0	0	0	0	0	0	0	0	0	0	0	0	0	0	0	0	0	0	0	0.00704	0.01641	0.01878	0.02508	0.36354
s__Clostridium_citroniae	0	0	0	0	0	0	0	0	0	0	0	0	0	0	0	0	0	0	0	0	0	0	0	0	0	0	0	0	0	0	0	0	0	0	0	0	0	0	0	0	0	0	0	0	0.0026	0.01172	0.02228	0.01582	0.01433
s__Clostridium_clostridioforme	0	0	0	0	0	0	0	0	0	0	0	0	0	0	0	0	0	0	0	0	0	0	0	0	0	0	0	0	0	0	0	0	0	0	0	0	0	0	0	0	0	0	0	0	0.00439	0	0.01063	0.06931	0
s__Clostridium_hylemonae	0	0	0	0	0	0	0	0	0	0	0	0	0	0	0	0	0	0	0	0	0	0	0	0	0	0	0	0	0	0	0	0	0	0	0	0	0	0	0	0	0	0	0	0	0	0	0	0	0
s__Clostridium_lavalense	0	0	0	0	0	0	0	0	0	0	0	0	0	0	0	0	0	0	0	0	0	0	0	0	0	0	0	0	0	0	0	0	0	0	0	0	0	0	0	0	0	0	0	0	0.00535	0.08288	0.00097	0.00028	0
s__Clostridium_saccharolyticum	0	0	0	0	0	0	0	0	0	0	0	0	0	0	0	0	0	0	0	0	0	0	0	0	0	0	0	0	0	0	0	0	0	0	0	0	0	0	0	0	0	0	0	0	0	0.00732	0	0	0
s__Clostridium_scindens	0	0	0	0	0	0	0	0	0	0	0	0	0	0	0	0	0	0	0	0	0	0	0	0	0	0	0	0	0	0	0	0	0	0	0	0	0	0	0	0	0	0	0	0	0.00174	0.02264	0	0.04437	0
s__Clostridium_symbiosum	0	0	0	0	0	0	0	0	0	0	0	0	0	0	0	0	0	0	0	0	0	0	0	0	0	0	0	0	0	0	0	0	0	0	0	0	0.01248	0	0	0	0	0	0	0	0.00269	0.18377	0.07169	0.41612	0.01663
s__Lachnoclostridium_sp_An118	0	0	0	0	0	0	0	0	0	0	0	0	0	0	0	0	0	0	0	0	0	0	0	0	0	0	0	0	0	0	0	0	0	0	0	0	0	0	0	0	0	0	0	0	0	0	0	0	0
s__Lachnoclostridium_sp_An131	0	0	0	0	0	0	0	0	0	0	0	0	0	0	0	0	0	0	0	0	0	0	0	0	0	0	0	0	0	0	0	0	0	0	0	0	0	0	0	0	0	0	0	0	0	0	0	0	0
s__Lachnoclostridium_sp_An138	0	0	0	0	0	0	0	0	0	0	0	0	0	0	0	0	0	0	0	0	0	0	0	0	0	0	0	0	0	0	0	0	0	0	0	0	0	0	0	0	0	0	0	0	0	0	0	0	0.00043
s__Eubacterium_rectale	0.07423	2.90193	0	0	0.74115	2.80312	0	0	1.13386	0	0.04544	0.41905	0	0.00204	0.08118	1.08585	0	0	0	0.21812	0.00144	0.12964	0.04379	0.08096	1.70226	1.78578	0	2.02605	0.01867	0.10195	0	0	0.10449	1.28234	0.01454	0	0.01189	0	0.00974	0.32805	0.04901	0.0158	1.15651	1.05687	17.1272	0.01698	1.62303	0.00695	2.15965
s__Lachnospiraceae_bacterium_1_4_56FAA	0	0	0	0	0	0	0	0	0	0	0	0	0	0	0	0	0	0	0	0	0	0	0	0	0	0	0	0	0	0	0	0	0	0	0	0	0	0	0	0	0	0	0	0	0.00795	0	0.04933	0.08555	0.07976
s__Lachnospiraceae_bacterium_2_1_46FAA	0	0	0	0	0	0	0	0	0	0	0	0	0	0	0	0	0	0	0	0	0	0	0	0	0	0	0	0	0	0	0	0	0	0	0	0	0	0	0	0	0	0	0	0	0	0	0	0	0
s__Lachnospira_pectinoschiza	0	0	0	0	0	0	0	0	0	0	0	0	0	0	0.04888	0	0	0	0	0	0	0	0	0.01569	0	0	0.00039	0	0	0	0	0	0	0	0	0	0.02101	0	0	0	0	0	0	0	0.00172	0	0.71332	0	0.83614
s__Marvinbryantia_formatexigens	0	0	0	0	0	0	0	0	0	0	0	0	0	0	0	0	0	0	0	0	0	0	0	0	0	0	0	0	0	0	0	0	0	0	0	0	0	0	0	0	0	0	0	0	0	0	0	0	0
s__Murimonas_intestini	0	0	0	0	0	0	0	0	0	0	0	0	0	0	0	0	0	0	0	0	0	0	0	0	0	0	0	0	0	0	0	0	0	0	0	0	0	0	0	0	0	0	0	0	0	0	0	0	0
s__Oribacterium_sinus	0	0	0.94096	0	0	0	0	0	0	0.27787	0	0	0.02709	0	0.14614	0	0.17972	0	0.1528	0	0.35662	0	0	0	0	0	0.63584	0	0	0	0	0.16858	0.18577	0	0.09586	0	0	0	0.47598	0	1.02837	0	0.14794	0	0	0	0	0	0
s__Roseburia_faecis	0	1.26909	0	0	0.83845	0	0.00262	0	0.15694	0	0	0.51638	0.0078	0	0.61213	0	0	0	0	0.15495	0.01113	0	0.20829	0	0.3457	0	0	0.14304	0	0.06146	0	0.15794	0.01811	0.32772	0	0.16045	0.20944	0.40886	0	0	0	0	0.40537	2.02566	0.00197	0	0.00948	0.00695	2.83173
s__Roseburia_hominis	0	0	0	0	0	0	0	0	0	0	0	0	0	0	0	0	0	0	0	0	0	0	0	0	0	0	0	0	0	0	0	0	0	0	0	0	0	0	0	0	0	0	0	0	0.03074	0.16119	0.00545	0	0
s__Roseburia_intestinalis	0	0.10844	0	0	0	0	0	0	0	0	0	0	0.00512	0	0	0	0	0	0	0	0	0	0	0	0	0	0	0	0	0	0	0	0	0	0	0	0.01688	0	0	0	0	0	0.02448	0	0	0	0.0664	0	0
s__Roseburia_inulinivorans	0	0.1227	0	0	0.07217	0.36344	0	0	0.12968	0	0	0	0	0.00239	0	0	0	0	0	0.01537	0	0	0	0.0211	0.49405	0	0	0.13493	0	0	0	0	0	0.23524	0	0	0.00889	0	0	0	0	0	0.07367	0	2.73856	0.54437	0.04884	0	0.45165
s__Roseburia_sp_CAG_182	0	0	0	0	0	0	0	0	0	0	0	0	0	0	0	0	0	0	0	0	0	0	0	0	0	0	0	0	0	0	0	0	0	0	0	0	0	0	0	0	0	0	0	0	0	0	0	0	0
s__Roseburia_sp_CAG_303	0	0	0	0	0	0	0	0	0	0	0	0	0	0	0	0	0	0	0	0	0	0	0	0	0	0	0	0	0	0	0	0	0	0	0	0	0	0	0	0	0	0	0	0	0	0	0	0	0
s__Roseburia_sp_CAG_309	0	0	0	0	0	0	0	0	0	0	0	0	0	0	0	0	0	0	0	0	0	0	0	0	0	0	0	0	0	0	0	0	0	0	0	0	0	0	0	0	0	0	0	0	0	0	0	0	0
s__Roseburia_sp_CAG_380	0	0	0	0	0	0	0	0	0	0	0	0	0	0	0	0	0	0	0	0	0	0	0	0	0	0	0	0	0	0	0	0	0	0	0	0	0	0	0	0	0	0	0	0	0	0	0	0	0
s__Roseburia_sp_CAG_45	0	0	0	0	0	0	0	0	0	0	0	0	0	0	0	0	0	0	0	0	0	0	0	0	0	0	0	0	0	0	0	0	0	0	0	0	0	0	0	0	0	0	0	0	0	0	0	0	0
s__Roseburia_sp_CAG_471	0	0	0	0	0	0	0	0	0	0	0	0	0	0	0	0	0	0	0	0	0	0	0	0	0	0	0	0	0	0	0	0	0	0	0	0	0	0	0	0	0	0	0	0	0	0	0.02414	0.02036	0
s__Sellimonas_intestinalis	0	0	0	0	0	0	0	0	0	0	0	0	0	0	0	0	0	0	0	0	0	0	0	0	0	0	0	0	0	0	0	0	0	0	0	0	0	0	0	0	0	0	0	0	0	0	0	1.05569	0.01345
s__Stomatobaculum_longum	4.90799	0	1.27401	0	0	0	1.70963	0	0.35403	0	0.09192	0	0.73817	0	0.04812	0	0.61812	0	2.93671	0	0.12287	0	0.0527	0	0	0	0.46843	0	3.58442	0.19932	1.10708	0	0	0	0.34755	0	0	0	1.56073	0	0.17576	0	0.24747	0	0	0	0	0.00041	0
s__Tyzzerella_nexilis	0	0	0	0	0	0	0	0	0	0	0	0	0	0	0	0	0	0	0	0	0	0	0	0	0	0	0	0	0	0	0	0	0	0	0	0	0.00439	0	0	0	0	0	0	0	0.0088	0.26085	0.0043	0.82911	0
s__Tyzzerella_sp	0	0	0	0	0	0	0	0	0	0	0	0	0	0	0	0	0	0	0	0	0	0	0	0	0	0	0	0	0	0	0	0	0	0	0	0	0.8754	0	0	0	0	0	0	0	0	0	1.07291	0.75211	0
s__Oscillibacter_sp_CAG_241	0	0	0.01959	0	1.3812	0.18009	0.00681	0.06142	0	0	0	1.63738	0	0.03534	0.59983	0.64431	0.00347	0	0.0148	0	0.01646	0.06883	0.21351	0.15147	0.69401	0.86755	0.00767	0	0.04261	0.16775	0.24511	0.00862	0.22793	0.85447	0.01456	0.18698	2.02708	0.20943	0.04302	1.19917	0.03821	0.08358	0.20294	0	0	0.0027	0.1614	0.01237	1.94602
s__Oscillibacter_sp_PC13	0	0	0	0	0	0	0	0	0	0	0	0	0	0	0	0	0	0	0	0	0	0	0	0	0	0	0	0	0	0	0	0	0	0	0	0	0	0	0	0	0	0	0	0	0	0	0	0	0
s__Peptococcus_niger	0	0	0	0	0	0	0	0	0	0	0	0	0	0.92793	0	0	0	0	0	0	0	0	0	0	0	0	0	0	0	0	0	0	0	0	0	0	0.05373	0	0	0	0	0	0	0	0	0	0	0	0
s__Clostridioides_difficile	0	0	0	0	0	0	0	0	0	0	0	0	0	0	0	0	0	0	0	0	0	0	0	0	0	0	0	0	0	0	0	0	0	0	0	0	0	0	0	0	0	0	0	0	0	0	0	0	0
s__Criibacterium_bergeronii	0	0	0	0	0	0	0	0	0	0	0	0	0	0	0	0	0	0	0	0	0	0	0	0	0	0	0	0	0	0	0	0	0	0	0	0	0.46127	0	0	0	0	0	0	0	0	0	0	0	0
s__Intestinibacter_bartlettii	0	0	0	0	0	0	0	0	0	0	0	0	0	0	0	0	0	0	0	0	0	0	0	0	0	0	0	0	0	0	0	0	0	0	0	0	0	0	0	0	0	0	0	0	0.02078	1.08835	0.11419	0	0
s__Peptostreptococcus_anaerobius	0	0	0	0	0	0	0	0	0	0	0	0	0	0	0	0	0	0	0	0	0	0	0	0	0	0	0	0	0	0	0	0	0	0	0	0	0.05606	0	0	0	0	0	0	0	0	0	0	0	0
s__Peptostreptococcus_sp_MV1	0	0	0	0	0	0	0	0	0	0	0	0	0	0	0	0	0	0	0	0	0	0	0	0	0	0	0	0	0	0	0	0	0	0	0	0	0	0	0	0	0	0	0	0	0	0	0	0	0
s__Peptostreptococcus_stomatis	0	0	0	0.30075	0	0	0	0	0	0	0.05597	0	0	0.95278	0	0	0	0.77613	0	0	0	0	0	0	0	0	0.16597	0	0	0	1.31268	0	0	0	0.33914	0	0	0	0	0	0	0	0	0	0	0	0	0	0
s__Romboutsia_ilealis	0	0	0	0	0	0	0	0	0	0	0	0	0	0	0	0	0	0	0	0	0	0	0	0	0	0	0	0	0	0	0	0	0	0	0	0	0	0	0	0	0	0	0	0	0	0	0	0	0
s__Terrisporobacter_glycolicus	0	0	0	0	0	0	0	0	0	0	0	0	0	0	0	0	0	0	0	0	0	0	0	0	0	0	0	0	0	0	0	0	0	0	0	0	0	0	0	0	0	0	0	0	0	0	0	0	0
s__Terrisporobacter_othiniensis	0	0	0	0	0	0	0	0	0	0	0	0	0	0	0	0	0	0	0	0	0	0	0	0	0	0	0	0	0	0	0	0	0	0	0	0	0	0	0	0	0	0	0	0	0	0	0	0	0
s__Agathobaculum_butyriciproducens	0	0	0	0	0	0	0	0	0	0	0	0	0	0	0	0	0	0	0	0	0	0	0	0	0	0	0	0	0	0	0	0	0	0	0	0	0.10133	0	0	0	0	0	0	0	0.52972	0.03525	0.38054	0	0.644
s__Anaeromassilibacillus_sp_An250	0	0	0	0	0	0	0	0	0	0	0	0	0	0	0	0	0	0	0	0	0	0	0	0	0	0	0	0	0	0	0	0	0	0	0	0	0	0	0	0	0	0	0	0	0	0.01082	0	0	0
s__Anaerotruncus_colihominis	0	0	0	0	0	0	0	0	0	0	0	0	0	0	0	0	0	0	0	0	0	0	0	0	0	0	0	0	0	0	0	0	0	0	0	0	0.03809	0	0	0	0	0	0	0	0	0.27561	0	0	0.19571
s__Anaerotruncus_sp_CAG_528	0	0	0	0	0	0	0	0	0	0	0	0	0	0	0	0	0	0	0	0	0	0	0	0	0	0	0	0	0	0	0	0	0	0	0	0	0	0	0	0	0	0	0	0	0	0	0	0	0
s__Faecalibacterium_prausnitzii	0.32299	8.32563	0.06466	0.64784	6.48175	10.5678	0.06148	0.31882	2.67389	0.99978	0.42526	6.12683	0.0801	0.1229	1.71548	2.87649	0.01007	0.27251	0.18984	0.75209	0.027	5.66463	0.0738	0.30848	2.6286	3.66209	0.02756	13.1467	0.06082	0.53308	1.53522	0.82592	0.51219	3.67709	0.1194	6.3181	0.57035	0.56618	0.15742	4.65333	0.09537	0.19433	3.27607	6.24648	21.4724	0.53002	0.75985	0.03671	0.19941
s__Flavonifractor_plautii	0	0	0	0	0	0	0	0	0	0	0.10429	0	0.00103	0	0.03386	0	0	0	0	0	0	0	0	0	0	0	0	0	0	0	0	0	0	0	0	0.42048	0.1642	0	0	0	0.00425	0	0	0	0.25043	3.01405	0.95202	0.1798	0.34075
s__Flavonifractor_sp_An10	0	0	0	0	0	0	0	0	0	0	0	0	0	0	0	0	0	0	0	0	0	0	0	0	0	0	0	0	0	0	0	0	0	0	0	0	0	0	0	0	0	0	0	0	0	0	0	0	0.00042
s__Flavonifractor_sp_An100	0	0	0	0	0	0	0	0	0	0	0	0	0	0	0	0	0	0	0	0	0	0	0	0	0	0	0	0	0	0	0	0	0	0	0	0	0	0	0	0	0	0	0	0	0	0	0	0	0
s__Flavonifractor_sp_An306	0	0	0	0	0	0	0	0	0	0	0	0	0	0	0	0	0	0	0	0	0	0	0	0	0	0	0	0	0	0	0	0	0	0	0	0	0	0	0	0	0	0	0	0	0	0	0	0	0
s__Gemmiger_formicilis	0	0	0	0	0	0	0	0	0	0	0	0	0	0	0	0	0	0	0	0	0	0	0	0	0	0	0	0	0	0	0	0	0	0	0	0	0.08096	0	0	0	0	0	0	0	0	0	0.50146	0	0.56078
s__Harryflintia_acetispora	0	0	0	0	0	0	0	0	0	0	0	0	0	0	0	0	0	0	0	0	0	0	0	0	0	0	0	0	0	0	0	0	0	0	0	0	0	0	0	0	0	0	0	0	0	0	0	0.19595	0.00561
s__Pseudoflavonifractor_capillosus	0	0	0	0	0	0	0	0	0	0	0	0	0	0	0	0	0	0	0	0	0	0	0	0	0	0	0	0	0	0	0	0	0	0	0	0	0	0	0	0	0	0	0	0	0	0	0	0	0.09407
s__Pseudoflavonifractor_sp_An184	0	0	0	0	0	0	0	0	0	0	0	0	0	0	0	0	0	0	0	0	0	0	0	0	0	0	0	0	0	0	0	0	0	0	0	0	0	0	0	0	0	0	0	0	0	0	0	0	0.0404
s__Pseudoflavonifractor_sp_An85	0	0	0	0	0	0	0	0	0	0	0	0	0	0	0	0	0	0	0	0	0	0	0	0	0	0	0	0	0	0	0	0	0	0	0	0	0	0	0	0	0	0	0	0	0	0	0	0	0.00807
s__Clostridium_leptum	0	0	0	0	0	0	0	0	0	0	0	0	0	0	0	0	0	0	0	0	0	0	0	0	0	0	0	0	0	0	0	0	0	0	0	0	0	0	0	0	0	0	0	0	0.00258	0.011	0.10181	0	0.04071
s__Clostridium_methylpentosum	0	0	0	0	0	0	0	0	0	0	0	0	0	0	0	0	0	0	0	0	0	0	0	0	0	0	0	0	0	0	0	0	0	0	0	0	0	0	0	0	0	0	0	0	0	0	0	0.00718	0
s__Eubacterium_siraeum	0	0	0	0	0	0	0	0.05869	0	0	0	1.24015	0	0	0	0	0.00164	0	0	0	0	0	0	0.00401	0	0.21052	0	0.15443	0	0.02159	0.01627	0	0	0	0	0	0.32198	0	0	0.08379	0	0	0.06798	0.05201	0.04247	0	0	0.00053	0.19747
s__Ruminococcaceae_bacterium_D16	0	0	0	0	0	0	0	0	0	0	0	0	0	0	0	0	0	0	0	0	0	0	0	0	0	0	0	0	0	0	0	0	0	0	0	0	0	0	0	0	0	0	0	0	0	0	0.00498	0.00112	0.14968
s__Ruminococcaceae_bacterium_D5	0	0	0	0	0	0	0	0	0	0	0	0	0	0	0	0	0	0	0	0	0	0	0	0	0	0	0	0	0	0	0	0	0	0	0	0	0	0	0	0	0	0	0	0	0	0	0	0	0
s__Ruminococcus_bicirculans	0	0	0	0	0	0	0	0	0	0	0	0	0	0	0	0	0	0	0	0	0	0	0	0	0	0	0	0	0	0	0	0	0	0	0	0	0	0	0	0	0	0	0	0	0	0	0	0	0
s__Ruminococcus_bromii	0	0	0	0	0	0	0	0	0	0	0	0	0	0.00654	0	0	0	0	0	0	0	0	0	0	0	0	0	0	0	0	0	0	0	0	0	0	0	0	0	0	0	0	0	0	0	0	0	0	0.14122
s__Ruminococcus_callidus	0	0	0	0	0	0	0	0	0	0	0	0	0	0	0	0	0	0	0	0	0	0	0	0	0	0	0	0	0	0	0	0	0	0	0	0	0	0	0	0	0	0	0	0	0	0	0	0	0
s__Ruminococcus_lactaris	0	0	0.00187	0	0.66875	0	0	0	0	0	0	0	0	0	0	0	0	0	0	0	0	0	0	0.04881	0	0.11409	0	0	0	0.06105	0	0	0	0	0	0	0	0	0.01668	0	0	0	0.14698	0	0	0	0.45001	0	2.04229
s__Ruminococcus_obeum_CAG_39	0	0	0.01224	0	0.81608	0	0	0.01934	0	0	0	1.76099	0.02103	0	0	0	0.004	0	0	0	0	0	0	0	0.14206	0.70875	0	0.46142	0	0	0.07765	0	0.0183	0.0573	0	0.76984	0	0	0	0.09894	0	0	0.39745	0.53377	0	0	0	0	0.01476
s__Ruminococcus_sp_37_24	0	0	0	0	0	0	0	0	0	0	0	0	0	0	0	0	0	0	0	0	0	0	0	0	0	0	0	0	0	0	0	0	0	0	0	0	0.01019	0	0	0	0	0	0	0	0	0	0	0	0
s__Ruminococcus_sp_CAG_177	0	0	0	0	0	0	0	0	0	0	0	0	0	0	0	0	0	0	0	0	0	0	0	0	0	0	0.00044	0	0	0	0	0	0	0	0	0	0.17371	0	0	0	0	0	0	0	0	0	3.9519	0	0
s__Ruminococcus_sp_CAG_254	0	0	0	0	0	0	0	0	0	0	0	0	0	0	0	0	0	0	0	0	0	0	0	0	0	0	0	0	0	0	0	0	0	0	0	0	0	0	0	0	0	0	0	0	0	0	0	0	0
s__Ruminococcus_sp_CAG_330	0	0	0	0	0	0	0	0	0	0	0	0	0	0	0	0	0	0	0	0	0	0	0	0	0	0	0	0	0	0	0	0	0	0	0	0	0	0	0	0	0	0	0	0	0	0	0	0	0
s__Ruminococcus_sp_CAG_353	0	0	0	0	0	0	0	0	0	0	0	0	0	0	0	0	0	0	0	0	0	0	0	0	0	0	0	0	0	0	0	0	0	0	0	0	0	0	0	0	0	0	0	0	0	0	0	0	0
s__Ruminococcus_sp_CAG_488	0	0	0	0	0	0	0	0	0	0	0	0	0	0	0	0	0	0	0	0	0	0	0	0	0	0	0	0	0	0	0	0	0	0	0	0	0	0	0	0	0	0	0	0	0	0	0	0	0
s__Ruminococcus_sp_CAG_563	0	0	0	0	0	0	0	0	0	0	0	0	0	0	0	0	0	0	0	0	0	0	0	0	0	0	0	0	0	0	0	0	0	0	0	0	0	0	0	0	0	0	0	0	0	0	0	0	0
s__Ruminococcus_sp_DSM_100440	0	0	0	0	0	0	0	0	0	0	0	0	0	0	0	0	0	0	0	0	0	0	0	0	0	0	0	0	0	0	0	0	0	0	0	0	0	0	0	0	0	0	0	0	0	0	0	0	0.00247
s__Ruthenibacterium_lactatiformans	0.07061	0.02921	0.00286	0	0	0.83435	0	0	0	0	0.19669	1.01237	0	0.02289	0	0.03828	0	0.05038	0.01572	0	0	0	0	0	0.50798	3.156	0.00041	0.28023	0.01421	0	0	0	0.15145	0	0.03302	0.63216	0.0801	0	0	0	0.06422	0.0317	0.18807	0	0.06791	12.2131	0.33815	1.04724	0.63043
s__Subdoligranulum_sp_4_3_54A2FAA	0	0	0	0	0	0	0	0	0	0	0.00978	0	0	0	0	0	0	0	0	0	0	0	0	0	0.29061	0	0	0	0	0	0	0	0	0	0.01003	0.2029	0	0	0	0	0.01004	0	0	0	0.00663	2.23929	0.00723	0.05649	0.01457
s__Subdoligranulum_variabile	0	0	0	0	0	0	0	0	0	0	0	0	0	0	0	0	0	0	0	0	0	0	0	0	0	0	0	0	0	0	0	0	0	0	0	0	0	0	0	0	0	0	0	0	0	0	0	0	0
s__Absiella_dolichum	0	0	0	0	0	0	0	0	0	0	0	0	0	0	0	0	0	0	0	0	0	0	0	0	0	0	0	0	0	0	0	0	0	0	0	0	0	0	0	0	0	0	0	0	0.00489	0	0.03765	0.0056	0
s__Bulleidia_extructa	0	0	0	0.29937	0	0	0	0	0	0	0.18236	0	0	0.15683	0	0	0.04527	0.64656	0	0	0	0	0.02371	0.19436	0	0	0.04298	0	0	0.11018	0	0	0	0	0.00607	0	0.03938	0	0.08184	0	0.01504	0.36678	0	0	0	0	0	0	0
s__Candidatus_Stoquefichus_sp_KLE1796	0	0	0	0	0	0	0	0	0	0	0	0	0	0	0	0	0	0	0	0	0	0	0	0	0	0	0	0	0	0	0	0	0	0	0	0	0	0	0	0	0	0	0	0	0	0	0	0	0
s__Catenibacterium_mitsuokai	0	0	0	0	0	0	0	0	0	0	0	0	0	0	0	0	0	0	0	0	0	0	0	0	0	0	0	0	0	0	0	0	0	0	0	0	0.04504	0	0	0	0	0	0	0	0	0	0	0	0.68058
s__Catenibacterium_sp_CAG_290	0	0	0	0	0	0	0	0	0	0	0	0	0	0	0	0	0	0	0	0	0	0	0	0	0	0	0	0	0	0	0	0	0	0	0	0	0.13365	0	0	0	0	0	0	0	0	0	0	0	0.74771
s__Coprobacillus_cateniformis	0	0	0	0	0	0	0	0	0	0	0	0	0	0	0	0	0	0	0	0	0	0	0	0	0	0	0	0	0	0	0	0	0	0	0	0	0	0	0	0	0	0	0	0	0	0.00155	0	0	0
s__Coprobacillus_sp_8_1_38FAA	0	0	0	0	0	0	0	0	0	0	0	0	0	0	0	0	0	0	0	0	0	0	0	0	0	0	0	0	0	0	0	0	0	0	0	0	0	0	0	0	0	0	0	0	0.05256	0.00541	0.02726	0	0
s__Dielma_fastidiosa	0	0	0	0	0	0	0	0	0	0	0	0	0	0	0	0	0	0	0	0	0	0	0	0	0	0	0	0	0	0	0	0	0	0	0	0	0.02261	0	0	0	0	0	0	0	0.00329	0.03506	0.0181	0.07537	0
s__Clostridium_innocuum	0	0	0	0	0	0	0	0	0	0	0	0	0	0	0	0	0	0	0	0	0	0	0	0	0	0	0	0	0	0	0	0	0	0	0	0	0	0	0	0	0	0	0	0	0.00522	0.01674	0.00371	0.78185	0.0035
s__Erysipelatoclostridium_ramosum	0	0	0	0	0	0	0	0	0	0	0	0	0	0	0.0784	0	0	0	0	0	0	0	0.01846	0	0	0	0	0	0	0	0	0	0	0	0	0	0	0	0	0	0	0	0	0	0	0.02505	0	0.57532	0
s__Erysipelothrix_larvae	0	0	0	0	0	0	0	0	0	0	0	0	0	0	0	0	0	0	0	0	0	0	0	0	0	0	0	0	0	0	0	0	0	0	0	0	0	0	0	0	0	0	0	0	0	0.01097	0	0	0
s__Faecalicoccus_pleomorphus	0	0	0	0	0	0	0	0	0	0	0	0	0	0	0	0	0	0	0	0	0	0	0	0	0	0	0	0	0	0	0	0	0	0	0	0	0	0	0	0	0	0	0	0	0	0	0	0	0
s__Faecalitalea_cylindroides	0	0	0.00273	0	0	0	0	0	0	0	0	0	0	0	0	0	0	0	0	0	0	0	0	0	0	0	0	0	0	0.01842	0	0	0	0	0	0	0	0	0	0	0	0.05876	0	0	0.00886	0.9974	0.05449	0.06881	1.98036
s__Holdemanella_biformis	0	0	0	0	0.22717	0	0	0	0	0	0	0	0	0	0	0	0	0	0	0	0	0	0	0.00974	0	0	0	0	0	0	0	0	0	0	0	0	0.25936	0	0	0	0	0	0	0	0	0	0	0	0.45455
s__Holdemania_filiformis	0	0	0	0	0	0	0	0	0	0	0	0	0	0	0	0	0	0	0	0	0	0	0	0	0	0	0	0	0	0	0	0	0	0	0	0	0	0	0	0	0	0	0	0	0	0	0	0	0.00925
s__Ileibacterium_valens	0	0	0	0	0	0	0	0	0	0	0	0	0	0	0	0	0	0	0	0	0	0	0	0	0	0	0	0	0	0	0	0	0	0	0	0	0	0	0	0	0	0	0	0	0	0	0	0	0
s__Massiliomicrobiota_timonensis	0	0	0	0	0	0	0	0	0	0	0	0	0	0	0	0	0	0	0	0	0	0	0	0	0	0	0	0	0	0	0	0	0	0	0	0	0	0	0	0	0	0	0	0	0	0	0	0	0
s__Solobacterium_moorei	0	0	0.21769	0.31839	0	0	0	0	0	0	0.56294	0	0.01073	0.76905	0	0	0.34147	0.03395	0	0	0.26086	0	0.08766	0.31101	0	0	0.59317	0	0.43707	0.00523	0	0	0.03985	0	0	0.11843	0	0	0.22999	0	0.14457	0.01469	0.22812	0	0	0	0	0	0
s__Turicibacter_sanguinis	0	0	0	0	0	0	0	0	0	0	0	0	0	0	0	0	0	0	0	0	0	0	0	0	0	0	0	0	0	0	0	0	0	0	0	0	0	0	0	0	0	0	0	0	0.64661	0	0	0	0
s__Firmicutes_bacterium_AM55_24TS	0	0	0	0	0	0	0	0	0	0	0	0	0	0	0	0	0	0	0	0	0	0	0	0	0	0	0	0	0	0	0	0	0	0	0	0	0	0	0	0	0	0	0	0	0	0	0.0567	0	0
s__Firmicutes_bacterium_CAG_102	0	0	0	0	0	0	0	0	0	0	0	0	0	0	0	0	0	0	0	0	0	0	0	0	0	0	0	0	0	0	0	0	0	0	0	0	0.51943	0	0	0	0	0	0	0	0	0	0.44747	0.25706	0
s__Firmicutes_bacterium_CAG_110	0	0	0	0	0	0	0	0	0	0	0	0	0	0	0	0	0	0	0	0	0	0	0	0	0	0	0	0	0	0	0	0	0	0	0	0	0.00107	0	0	0	0	0	0	0	0	0	0	0	0
s__Firmicutes_bacterium_CAG_114	0	0	0	0	0	0	0	0	0	0	0	0	0	0	0	0	0	0	0	0	0	0	0	0	0	0	0	0	0	0	0	0	0	0	0	0	0.00365	0	0	0	0	0	0	0	0.14512	0.71319	0.48281	0.85028	0.57489
s__Firmicutes_bacterium_CAG_145	0	0	0	0	0	0	0	0	0	0	0	0	0	0	0	0	0	0	0	0	0	0	0	0	0	0	0	0	0	0	0	0	0	0	0	0	0	0	0	0	0	0	0	0	0	0.16564	0.024	0.44453	0
s__Firmicutes_bacterium_CAG_170	0	0	0	0	0	0	0	0	0	0	0	0	0	0	0	0	0	0	0	0	0	0	0	0	0	0	0	0	0	0	0	0	0	0	0	0	0	0	0	0	0	0	0	0	0	0	0	0	0
s__Firmicutes_bacterium_CAG_194	0	0	0	0	0	0	0	0	0	0	0	0	0	0	0	0	0	0	0	0	0	0	0	0	0	0	0	0	0	0	0	0	0	0	0	0	0	0	0	0	0	0	0	0	0	0	0	0	0
s__Firmicutes_bacterium_CAG_212	0	0	0	0	0	0	0	0	0	0	0	0	0	0	0	0	0	0	0	0	0	0	0	0	0	0	0	0	0	0	0	0	0	0	0	0	0	0	0	0	0	0	0	0	0	0	0	0	0
s__Firmicutes_bacterium_CAG_227	0	0	0	0	0	0	0	0	0	0	0	0	0	0	0	0	0	0	0	0	0	0	0	0	0	0	0	0	0	0	0	0	0	0	0	0	0.03987	0	0	0	0	0	0	0	0.24617	0	0	0	0
s__Firmicutes_bacterium_CAG_238	0	0	0	0	0	0	0	0	0	0	0	0	0	0	0	0	0	0	0	0	0	0	0	0	0	0	0	0	0	0	0	0	0	0	0	0	0	0	0	0	0	0	0	0	0	0	0	0	0
s__Firmicutes_bacterium_CAG_341	0	0	0	0	0	0	0	0	0	0	0	0	0	0	0	0	0	0	0	0	0	0	0	0	0	0	0	0	0	0	0	0	0	0	0	0	0	0	0	0	0	0	0	0	0	0	0	0	0
s__Firmicutes_bacterium_CAG_424	0	0	0	0	0	0	0	0	0	0	0	0	0	0	0	0	0	0	0	0	0	0	0	0	0	0	0	0	0	0	0	0	0	0	0	0	0	0	0	0	0	0	0	0	0	0	0.02374	0.35886	0
s__Firmicutes_bacterium_CAG_534	0	0	0	0	0	0	0	0	0	0	0	0	0	0	0	0	0	0	0	0	0	0	0	0	0	0	0	0	0	0	0	0	0	0	0	0	0	0	0	0	0	0	0	0	0	0	0	0	0
s__Firmicutes_bacterium_CAG_65	0	0	0	0	0	0	0	0	0	0	0	0	0	0	0	0	0	0	0	0	0	0	0	0	0	0	0	0	0	0	0	0	0	0	0	0	0	0	0	0	0	0	0	0	0.09616	0	0.00259	0	0
s__Firmicutes_bacterium_CAG_83	0	0	0	0	0	0	0	0	0	0	0	0.97606	0	0	0	0	0	0	0	0	0	0	0	0	0	0	0	0.06633	0	0	0	0	0	0	0	0	0.13763	0	0	0	0	0	0	0	0	0	0.28694	5.18426	0.00049
s__Firmicutes_bacterium_CAG_94	0	0	0	0	0	0	0	0	0	0.02226	0	0	0	0	0	0	0	0	0	0	0	0	0	0	0	0	0	0	0	0	0	0	0	0	0	0	0	0	0	0	0	0	0	0	0	0.00139	0	0	0.74542
s__Firmicutes_bacterium_CAG_95	0	0	0	0	0	0	0	0	0	0	0	0	0	0	0	0	0	0	0	0	0	0	0	0	0	0	0	0	0	0	0	0	0	0	0	0	0	0	0	0	0	0	0	0	0	0	0	0	0
s__Limnochorda_pilosa	0	0	0	0	0	0	0	0	0	0	0	0	0	0	0	0	0	0	0	0	0	0	0	0	0	0	0	0	0	0	0	0	0	0	0	0	0	0	0	0	0	0	0	0	0	0	0	0	0
s__Acidaminococcus_intestini	0	0	0	0	0	0	0	0	0	0	0	0	0	0	0	0	0	0	0	0	0	0	0	0	0	0	0.00045	0	0	0	0	0	0	0.24852	0	0	0.00166	0	0	0	0	0	0	0	0.54296	0	0	0	0.00033
s__Phascolarctobacterium_faecium	0	0	0.00653	0	0	0.37846	0	0	0	0	0	0	0	0	0	0	0	0	0	0	0	0	0	0	0	0	0	0.37451	0	0	0	0	0	0	0	0.12003	0.09827	0	0	0	0	0	0	0	0.20365	0.58994	0.12824	0.06379	0.00047
s__Phascolarctobacterium_sp	0	0	0	0	0	0	0	0	0	0	0	0	0	0	0	0	0	0	0	0	0	0	0	0	0	0	0	0	0	0	0	0	0	0	0	0	0	0	0	0	0	0	0	0	0	0	0	0	0
s__Phascolarctobacterium_sp_CAG_207	0	0	0	0	0	0.30592	0	0	0	0	0	0	0	0	0	0	0	0	0	0	0	0	0	0	0	0	0	0.22704	0	0	0	0	0	0	0	0.04883	0.8129	0	0	0	0	0	0	0.39088	0.332	0.59358	1.00582	0.5142	0
s__Phascolarctobacterium_sp_CAG_266	0	0	0	0	0	0	0	0	0	0	0	0	0	0	0	0	0	0	0	0	0	0	0	0	0	0	0	0	0	0	0	0	0	0	0	0	0	0	0	0	0	0	0	0	0	0	0	0	0
s__Phascolarctobacterium_succinatutens	0	0	0	0	0	0	0	0	0	0	0	0	0	0	0	0	0	0	0	0	0	0	0	0	0	0	0	0	0	0	0	0	0	0	0	0	0	0	0	0	0	0	0	0	0	0	0	0	0
s__Megamonas_funiformis	0	0	0	0	0	0	0	0	0	0	0	0	0	0	0	0	0	0	0	0	0	0	0	0	0	0	0	0	0	0	0	0	0	0	0	0	0	0	0	0	0	0	0	0	0	0	0	0	0.20128
s__Megamonas_funiformis_CAG_377	0	0	0	0	0	0	0	0	0	0	0	0	0	0	0	0	0	0	0	0	0	0	0	0	0	0	0	0	0	0	0	0	0	0	0	0	0	0	0	0	0	0	0	0	0	0	0	0	0.28387
s__Megamonas_hypermegale	0	0	0	0	0	0	0	0	0	0	0	0	0	0	0	0	0	0	0	0	0	0	0	0	0	0	0	0	0	0	0	0	0	0	0	0	0	0	0	0	0	0	0	0	0	0	0	0	0.30723
s__Mitsuokella_jalaludinii	0	0	0	0	0	0	0	0	0	0	0	0	0	0	0	0	0	0	0	0	0	0	0	0	0	0	0	0	0	0	0	0	0	0	0	0	0	0	0	0	0	0	0	0	0	0	0	0	0
s__Mitsuokella_multacida	0	0	0	0	0	0	0	0	0	0	0	0	0	0	0	0	0	0	0	0	0	0	0	0	0	0	0	0	0	0	0	0	0	0	0	0	0	0	0	0	0	0	0	0	0	0	0	0	0
s__Selenomonas_flueggei	0.3151	0	0.00548	0	0	0	0.19813	0	0	0	0	0	0.01819	0.02476	0	0	0.65997	0.02886	0	0	0.0103	0	0.89712	0	0	0	0.36325	0	0	0	0	0	0	0	0.10555	0	0	0	0.00675	0	0.14466	0	0	0	0	0	0	0	0
s__Allisonella_histaminiformans	0	0	0	0	0	0	0	0	0	0	0	0	0	0	0	0	0	0	0	0	0	0	0	0	0	0	0	0	0	0	0	0	0	0	0	0	0.04169	0	0	0	0	0	0	0	0.01902	0	0	0	0.01177
s__Dialister_invisus	0	0	0	0	0	0	0	0	0	0	0.59461	0	0	0	0	0	0.03874	0.30981	0	0	0	0	0	0.07658	0	0	0.04729	0	0	0	0	0	0	0	0	0	0	0	0	0	0	0	0	0	0	0	0	0	0.44195
s__Dialister_micraerophilus	0	0	0	0	0	0	0	0	0	0	0	0	0	0.7706	0	0	0.23814	0.41763	0	0	0	0	0	0	0	0	0	0	0	0	0	0	0	0	0.19603	0	0.05721	0	0	0	0	0	0	0	0	0	0	0	0
s__Dialister_pneumosintes	0	0	0	0	0	0	0	0	0	0	0	0	0	0.03176	0	0	0	0	0	0	0	0	0.2171	0.23242	0	0	0.02528	0	0	0	0	0	0	0	0	0	0.68031	0	0	0	0.00543	0.28747	0	0	0	0	0	0	0
s__Dialister_sp_CAG_357	0	0	0	0	0	0	0	0	0	0	0	0.19065	0.00171	0	0	0	0	0	0	0	0	0	0	0	0	0	0	0	0	0	0	0	0	0	0	0	0	0	0	0	0	0	0	0	0	0	0	0	0
s__Dialister_sp_CAG_486	0	0	0	0	0	0	0	0	0	0	0	0	0	0	0	0	0	0	0	0	0	0	0	0	0	0	0	0	0	0	0	0	0	0	0	0	0	0	0	0	0	0	0	0	0	0	0	0	0
s__Megasphaera_elsdenii	0	0	0	0	0	0	0	0	0	0	0	0	0	0	0	0	0	0	0	0	0	0	0	0	0	0	0	0	0	0	0	0	0	0	0	0	0	0	0	0	0	0	0	0	0	0	0	0	0
s__Megasphaera_micronuciformis	3.42007	0	1.70949	0	1.74002	0	2.0331	0	2.49348	0	3.76367	0	4.38432	0.03247	1.10744	0	5.4466	0	0	0	2.93552	0	1.00872	0	0	0	2.38038	0	1.4615	0	0.32851	0	0.48088	0	0.19521	0	0	0	4.02861	0	2.52975	0.09173	1.44006	0	0	0	0	0.00479	0
s__Veillonella_atypica	12.7937	0	18.3036	0.06561	2.88786	0	11.6643	11.0311	8.6695	6.17637	6.4587	4.20727	24.2705	0	11.4729	0	11.4619	0	0.06369	7.91071	19.8934	13.1695	2.45463	0.21116	6.0323	0	12.5965	3.30039	8.81844	5.02744	12.8466	14.3644	3.17381	1.64633	3.13835	2.19352	0	0.3509	18.1234	2.78716	15.0385	0.59522	8.9817	2.68111	0.15397	0	0.00753	0.0378	0
s__Veillonella_dispar	1.82171	0	5.4027	0	0	0	0.91612	0	1.67454	0	1.73691	0.70479	1.72585	0	5.89247	0	1.38091	0	0	3.3469	6.27205	0	1.16361	0	1.76656	0	1.99408	0	5.15705	5.22844	5.5257	7.12361	2.17918	0	0.6799	0.94668	0.01416	0	8.07549	0	2.0025	0.11283	0	2.93492	0.18448	0	0.00587	0	0.02111
s__Veillonella_infantium	0	0	1.94688	0	1.87414	0	0.06779	0	0.22	0	0.19785	0	2.97221	0	1.89399	0	0.20823	0	0	1.94161	0.18019	0	0.33167	0	0.23975	0	0.20079	0	1.56682	2.2401	0	0.36739	0.17449	0.18368	0.20847	0	0	0	0	0	0.19388	0.10875	0.20711	0	0.02875	0	0	0	0
s__Veillonella_parvula	0.15972	0.14456	0.06139	0	1.12844	0	0.77945	1.99746	0	0.35364	0.40994	0.68446	0.41668	0.78396	0	0	0.32226	0	0	2.46119	0.93468	2.42329	1.78602	0.19006	0	0	0.40826	0	0	0.84159	0	1.49394	0.1188	0	2.10407	0	0	1.06671	0.1822	0	0.08166	0.52804	0.40666	0	0.53706	0	0	0	0
s__Veillonella_rogosae	0	0	0.02573	0	0	0	0	0.05339	0	0	0	0	0	0	0	0	0.03815	0	0	0.04572	0.02699	0	0	0	0	0	0	0	0.04279	0	0	0	0	0	0.01985	0	0	0	0.02444	0	0.10041	0	0.2227	0	0	0	0	0	0
s__Veillonella_sp_CAG_933	0	0	0	0	0	0	0	0	0	0	0	0	0	0	0	0	0	0	0	0	0	0	0	0	0	0	0	0	0	0	0	0	0	0	0	0	0.25551	0	0	0	0	0	0	0	0	0	0	0	0
s__Veillonella_sp_oral_taxon_158	0.0136	0	0.17938	0	0.06877	0	0.00749	0	0.04249	0	0	0	0.01994	0	0.52982	0	0.12536	0	0	0	0.00211	0	0	0	0.19908	0	0.04583	0	0.04584	0	0.10597	0.09114	0	0	0.03213	0	0	0	0.09469	0	0.73899	0.10195	1.01179	0	0.01009	0	0	0	0
s__Veillonella_tobetsuensis	0	0	1.42118	0	0	0	0	0	0	0	0	0	1.11922	0	0.38933	0	0.24474	0	0	0	0.44595	0	0	0	0	0	0	0	0.06001	0	0	0	0	0	0.15098	0	0	0	0.22906	0	0.14711	0	0	0	0	0	0	0	0
s__Anaerococcus_vaginalis	0	0	0	0	0	0	0	0	0	0	0	0	0	0	0	0	0	0	0	0	0	0	0	0	0	0	0	0	0	0	0	0	0	0	0	0	1.11794	0	0	0	0	0	0	0	0	0	0	0	0
s__Anaerosphaera_sp_HMSC064C01	0	0	0	0	0	0	0	0	0	0	0	0	0	0	0	0	0	0	0	0	0	0	0	0	0	0	0	0	0	0	0	0	0	0	0	0	1.11484	0	0	0	0	0	0	0	0	0	0	0	0
s__Finegoldia_magna	0	0	0	0	0	0	0	0.02411	0	0	0	0	0.00096	0	0.09459	0	0	0	0	0	0	0	0	0	0	0	0	0	0	0	0	0	0	0	0	0	15.8427	0	0	0	0	0	0	0	0	0	0	0	0.00061
s__Parvimonas_micra	0	0	0	2.20524	0	0	0	0	0	0	0.39173	0	0.00501	0.49205	0	0	0	0.179	0	0	0	0	0.03108	0.45763	0	0.30402	0.03613	0	0.02626	0.08755	0	0	0	0	0	0	0.34551	0	0	0	0.02343	0.19706	0	0	0	0	0	0	0
s__Parvimonas_sp_KA00067	0	0	0	0	0	0	0	0	0	0	0	0	0	0.39542	0	0	0	0	0	0	0	0	0	0	0	0	0	0	0	0	0	0	0	0	0	0	0.01034	0	0	0	0	0	0	0	0	0	0	0	0
s__Parvimonas_sp_oral_taxon_110	0	0	0	0.01937	0	0	0	0	0	0	0	0	0	0.01057	0	0	0	0	0	0	0	0	0	0	0	0	0	0	0	0	0	0	0	0	0	0	0.0031	0	0	0	0	0	0	0	0	0	0	0	0
s__Parvimonas_sp_oral_taxon_393	0	0	0	0.04577	0	0	0	0	0	0	0	0	0	0.01686	0	0	0	0	0	0	0	0	0	0	0	0	0	0	0	0	0	0	0	0	0	0	0.02663	0	0	0	0	0	0	0	0	0	0	0	0
s__Peptoniphilus_asaccharolyticus	0	0	0	0	0	0	0	0	0	0	0	0	0	0	0	0	0	0	0	0	0	0	0	0	0	0	0	0	0	0	0	0	0	0	0	0	0.00229	0	0	0	0	0	0	0	0	0	0	0	0
s__Peptoniphilus_coxii	0	0	0	0	0	0	0	0	0	0	0	0	0	0.70177	0	0	0	0	0	0	0	0	0	0	0	0	0	0	0	0	0	0	0	0	0	0	0.02438	0	0	0	0	0	0	0	0	0	0	0	0
s__Peptoniphilus_duerdenii	0	0	0	0	0	0	0	0	0	0	0	0	0	0.39863	0	0	0	0	0	0	0	0	0	0	0	0	0	0	0	0	0	0	0	0	0	0	0.05052	0	0	0	0	0	0	0	0	0	0	0	0
s__Peptoniphilus_harei	0	0	0	0	0	0	0	0	0	0	0	0	0	0.00643	0	0	0	0	0	0	0	0	0	0	0	0	0	0	0	0	0	0	0	0	0	0	1.11271	0	0	0	0	0	0	0	0	0	0	0	0
s__Peptoniphilus_lacrimalis	0	0	0	0	0	0	0	0	0	0	0	0	0	0	0	0	0	0	0	0	0	0	0	0.00214	0	0	0	0	0	0	0	0	0	0	0	0	0.35782	0	0	0	0	0	0	0	0	0	0	0	0
s__Peptoniphilus_sp_HMSC062D09	0	0	0	0	0	0	0	0	0	0	0	0	0	0	0	0	0	0	0	0	0	0	0	0	0	0	0	0	0	0	0	0	0	0	0	0	1.88796	0	0	0	0	0	0	0	0	0	0	0	0
s__Bacteroides_coagulans	0	0	0	0	0	0	0	0	0	0	0	0	0	0	0	0	0	0	0	0	0	0	0	0	0	0	0	0	0	0	0	0	0	0	0	0	1.22819	0	0	0	0	0	0	0	0	0	0	0	0
s__Fusobacterium_equinum	0	0	0	0	0	0	0	0	0	0	0	0	0	0	0	0	0	0	0	0	0	0	0	0	0	0	0	0	0	0	0	0	0	0	0	0	0	0	0	0	0	0	0	0	0	0	0	0	0
s__Fusobacterium_gonidiaformans	0	0	0	0	0	0	0	0	0	0	0	0	0	0	0	0	0	0	0	0	0	0	0	0	0	0	0	0	0	0	0	0	0	0	0	0	0	0	0	0	0	0	0	0	0	0	0	0	0
s__Fusobacterium_hwasookii	0	0	0	0.09102	0	0	0	0	0	0	0.12539	0	0	0	0	0	0	0.63047	0	0	0	0	0	0	0	0	0.15984	0	0	0	0	0	0	0	0	0	0	0	0.0235	0	0.025	0.29603	0	0	0	0	0	0	0
s__Fusobacterium_mortiferum	0	0	0	0	0	0	0	0	0	0	0	0	0	0	0	0	0	0	0	0	0	0	0	0	0	0	0	0	0	0	0	0	0	0	0	0	7.07992	0	0	0	0	0	0	0	0.02508	4.03157	0	0	0
s__Fusobacterium_naviforme	0	0	0	0	0	0	0	0	0	0	0	0	0	0	0	0	0	0	0	0	0	0	0	0	0	0	0	0	0	0	0	0	0	0	0	0	0.10459	0	0	0	0	0	0	0	0	0	0	0	0
s__Fusobacterium_necrogenes	0	0	0	0	0	0	0	0	0	0	0	0	0	0	0	0	0	0	0	0	0	0	0	0	0	0	0	0	0	0	0	0	0	0	0	0	0	0	0	0	0	0	0	0	0	0.00035	0	0	0
s__Fusobacterium_nucleatum	0	2.69508	0.27041	5.69421	0	0	0.0656	0	0.12121	0	1.69757	0	0.09214	3.48495	0.63645	3.70327	0.07911	4.38272	0.02605	0	0.09568	0	8.7174	2.27015	0	0.36107	2.25957	0	0.25069	0.10781	1.767	0.16029	0.71045	0	9.23224	0.10705	0.44439	0.66443	0.13319	0	1.31285	1.18811	0.52441	0	0	0	0	0	0
s__Fusobacterium_periodonticum	0	0	2.36733	0.12894	0	0	0	0	0.28446	3.87507	0.6555	0	0	0.01573	0.46509	0	0.98168	4.39653	0.01944	0	0.02666	0	0	0	0	0	4.88883	0	0	0	0	0.4735	3.59359	0	0.0222	0	0.00558	0	0.1214	0	0.91443	0.0643	0.80823	0	0	0	0.00152	0	0
s__Fusobacterium_sp_oral_taxon_370	0	0	0	0	0	0	0	0	0	0	0	0	0	0.0255	0.25238	0	0	0.31474	0.00748	0	0.00153	0	0	0	0	0	0.00631	0	0	0.00776	0	0.20882	0	0	0	0	0	0	0.08253	0	0	0.0365	0.58576	0	0	0	0	0	0
s__Sneathia_amnii	0	0	0	0	0	0	0	0	0	0	0	0	0	28.9392	0	0	0	0	0	0	0	0	0	1.00194	0	0	0	0	0	0	0	0	0	0	0	0	0.00308	0	0	0	0	0	0	0	0	0	0	0	0
s__Victivallis_vadensis	0	0	0	0	0	0	0	0	0	0	0	0	0	0	0	0	0	0	0	0	0	0	0	0	0	0	0	0	0	0	0	0	0	0	0	0	0	0	0	0	0	0	0	0	0	0	0	0	0
s__Victivallales_bacterium_CCUG_44730	0	0	0	0	0	0	0	0	0	0	0	0	0	0	0	0	0	0	0	0	0	0	0	0	0	0	0	0	0	0	0	0	0	0	0	0	0	0	0	0	0	0	0	0	0	0	0	0	0
s__Fimbriiglobus_ruber	0	0	0	0	0	0	0	0	0	0	0	0	0	0	0	0	0	0	0	0	0	0	0	0	0	0	0	0	0	0	0	0	0	0	0	0	0	0	0	0	0.00598	0	0	0	0	0	0.00316	0	0
s__Gemmata_obscuriglobus	0	0	0	0	0	0	0	0.01177	0	0	0	0	0	0	0	0	0.00277	0.03516	0.02342	0	0	0	0	0	0	0	0.001	0	0	0	0	0	0	0.06038	0	0	0.01809	0	0	0	0	0	0	0	0.01291	0.02277	0.02529	0.00387	0.00433
s__Paludisphaera_borealis	0	0	0	0	0	0	0	0	0	0	0	0	0	0	0	0	0	0	0	0	0	0	0	0	0	0	0	0	0	0	0	0	0	0	0	0	0	0	0	0	0	0	0	0	0	0	0	0	0
s__Brevundimonas_diminuta	0	0	0	0	0	0	0	0	0	0	0	0	0	0	0	0	0	0	0	0	0	0	0	0	0	0	0	0	0	0	0	0	0	0	0	0	0	0	0	0	0	0	0	0	0	0	0	0.0356	0
s__Paenalcaligenes_hominis	0	0	0	0	0	0	0	0	0	0	0	0	0	0	0	0	0	0	0	0	0.0039	0	0	0	0	0	0	0	0	0	0	0	0	0	0	0	0	0	0	0	0	0	0	0	0	0	0	0	0
s__Burkholderiales_bacterium_1_1_47	0	0	0	0	0	0	0	0	0	0	0	0	0	0	0	0	0	0	0	0	0	0	0	0	0	0	0	0	0	0	0	0	0	0	0	0	0	0	0	0	0	0	0	0	0	0	0.16671	0.01049	0.1318
s__Comamonas_terrigena	0	0	0	0	0	0	0	0	0	0	0	0	0	0	0	0	0	0	0	0	0	0	0	0	0	0	0	0	0	0	0	0	0	0	0	0	0	0	0	0	0	0	0	0	0	0	0	0	0
s__Oxalobacter_formigenes	0	0	0	0	0	0	0	0	0	0	0	0	0	0	0	0	0	0	0	0	0	0	0	0	0	0	0	0	0	0	0	0	0	0	0	0	0	0	0	0	0	0	0	0	0	0	0	0	0
s__Parasutterella_excrementihominis	0	0	0	0	0	0	0	0	0	0	0	0	0	0	0	0	0	0	0	0	0	0	0	0	0	0	0	0	0	0	0	0	0	0	0	0	0.12309	0	0	0	0	0	0	0	0.00766	0	3.68136	0.23953	0.23979
s__Parasutterella_excrementihominis_CAG_233	0	0	0	0	0	0	0	0	0	0	0	0	0	0	0	0	0	0	0	0	0	0	0	0	0	0	0	0	0	0	0	0	0	0	0	0	0.01937	0	0	0	0	0	0	0	0.00126	0	1.78399	0.14403	0.08931
s__Sutterella_parvirubra	0	0	0	0	0	0	0	0	0	0	0	0	0	0	0	0	0	0	0	0	0	0	0	0	0	0	0	0	0	0	0	0	0	0	0	0	0.08706	0	0	0	0	0	0	0	0.42853	1.15165	0	0	0.03884
s__Turicimonas_muris	0	0	0	0	0	0	0	0	0	0.04962	0	0	0	0	0	0	0	0	0	0	0	0	0	0	0	0	0	0	0	0	0	0	0	0	0	0	0.00677	0	0	0	0	0	0	0	0.00978	0.0055	0.57474	0.02329	0.08235
s__Neisseria_cinerea	0	0	0	0	0	0	0	0	0.30816	0	0	0	0	5.50017	0	0	0	23.3478	0	0	0	0	0	0	0	0	0	0	0	0	0	0	0	2.6704	0	0	0	0	0.03215	0	0	0.38041	0	0	0	0	0	0	0
s__Neisseria_flavescens	0	0.54679	0.45	0.03106	0	0	0.05355	0	0.59408	8.00684	0.15749	2.90923	0.04951	0	0	0	0.09511	0	61.7428	0	0.97228	0	0.07532	0	0	0	0.57996	1.27893	1.82936	0.2234	0.65677	0.52943	0.76579	0.69934	0.12069	2.3257	0	0	0.43351	14.0442	11.4389	3.82511	3.49542	2.4405	0	0	0.00956	0.01362	0.00365
s__Neisseria_macacae	0	0	0.0232	0	0	0	0	0	0	0	0	0.44099	0.00503	0	0	0	0.00738	0	0.37303	0	0.02344	0	0	0	0	0	0.00921	0	0	0	0	0	0	0.24656	0	0	0	0	0	0	0	0	0	0	0	0	0	0.00173	0
s__Neisseria_subflava	0	0.21071	0.06809	0	0	0	0.05726	0	1.68156	0.27191	0.18887	3.4774	0.05636	0	0	0	0.02034	0	0.03826	0	0.47876	0	0	0	0	0	0.15234	3.52322	0.56602	0.20979	0.81731	0.83304	0	0.89247	0	0.72362	0	0	0.04042	0.60723	2.23395	0.32702	0	1.89563	0	0	0.00231	0.01107	0.00338
s__Bilophila_sp_4_1_30	0	0	0	0	0	0	0	0	0	0	0	0	0	0	0	0	0	0	0	0	0	0	0	0	0	0	0	0	0	0	0	0	0	0	0	0	0.12044	0	0	0	0	0	0	0	0.01404	0.36218	0.33116	0.19875	0.05785
s__Bilophila_wadsworthia	0	0	0	0	0	0	0	0	0	0	0	0	0	0	0	0	0	0	0	0	0	0	0	0	0	0	0	0	0	0	0	0	0	0	0	0	0.21825	0	0	0	0	0	0	0	0.02175	0.27014	0.25441	0.12721	0.06079
s__Desulfovibrionaceae_bacterium	0	0	0	0	0	0	0	0	0	0	0	0	0	0	0	0	0	0	0	0	0	0	0	0	0	0	0	0	0	0	0	0	0	0	0	0	0	0	0	0	0	0	0	0	0.01952	1.39604	0	0	0
s__Desulfovibrio_fairfieldensis	0	0	0	0	0	0	0	0	0	0	0	0	0	0	0	0	0	0	0	0	0	0	0	0	0	0	0	0	0	0	0	0	0	0	0	0	0	0	0	0	0	0	0	0	0	0	0	0	0
s__Desulfovibrio_piger	0	0	0	0	0	0	0	0	0	0	0	0	0	0.00212	0	0	0	0	0	0	0	0	0	0	0	0	0	0	0	0	0	0	0	0	0	0	0.60528	0	0	0	0	0	0	0	0	0	0	0	0
s__Campylobacter_concisus	0.93654	0	1.69711	1.15235	0	0	0.68495	0.07519	0.46127	0.67742	0.49949	0	0.39103	0.07352	0.66051	0	1.82356	0.09793	0	1.64021	3.30807	0	0.38826	6.18699	0	0	2.45925	0	2.21691	1.71933	0.92917	2.05579	0.90279	0.29361	0.34486	0	0	0	1.06798	0.2568	3.36001	0.22954	0.77883	0	0	0	0.00188	0.00166	0
s__Campylobacter_hominis	0	0	0	0	0	0	0	0	0	0	0	0	0	0	0	0	0	0	0	0	0	0	0	0	0	0	0	0	0	0	0	0	0	0	0	0	12.1859	0	0	0	0	0	0	0	0	0	0	0	0
s__Campylobacter_mucosalis	0	0	0.02931	0	0	0	0	0	0	0	0	0	0.00196	0	0	0	0.03392	0.02155	0	0	0.06227	0	0	0.11091	0	0	0.07296	0	0.00924	0	0	0	0	0	0	0	0	0	0.02113	0	0.08315	0	0	0	0	0	0	0	0
s__Aeromonas_allosaccharophila	0	0	0	0	0	0	0	0	0	0	0	0	0	0	0	0	0	0	0	0	0	0	0	0	0	0	0	0	0	0	0	0	0	0	0	0	0	0	0	0	0	0	0	0	0	0	0	0	0
s__Anaerobiospirillum_thomasii	0	0	0	0	0	0	0	0	0	0	0	0	0	0	0	0	0	0	0	0	0	0	0	0	0	0	0	0	0	0	0	0	0	0	0	0	0	0	0	0	0	0	0	0	0	0	0	0	0.10109
s__Alkalilimnicola_ehrlichii	0	0	0	0	0	0	0	0	0	0	0	0	0	0	0	0	0	0	0	0	0	0	0	0	0	0	0	0	0	0	0	0	0	0	0	0	0	0	0	0	0	0	0	0	0	0	0	0	0
s__Atlantibacter_hermannii	0	0	0	0	0	0	0	0	0	0	0	0	0	0	0	0	0	0	0	0	0	0	0	0	0	0	0	0	0	0	0	0	0	0	0	0	0	0	0	0	0	0	0	0	0	0	0	0	0
s__Citrobacter_amalonaticus	0	0	0	0	0	0	0	0	0	0	0	0	0	0	0	0	0	0	0	0	0	0	0	0	0	0	0	0	0	0	0	0	0	0	0	0	0	0	0	0	0	0	0	0	0	0	0	0	0
s__Citrobacter_braakii	0	0	0	0	0	0	0	0	0	0	0	0	0	0	0	0	0	0	0	0	0	0	0	0	0	0	0	0	0	0	0	0	0	0	0	0	0	0	0	0	0	0	0	0	0	0	0	0	0
s__Citrobacter_freundii	0	0	0	0	0	0	0	0	0	0	0	0	0	0	0	0	0	0	0	0	0	0	0	0	0	0	0	0	0	0	0	0	0	0	0	0	0	0	0	0	0	0	0	0	0	0	0	0	0
s__Citrobacter_koseri	0	0	0	0	0	0	0	0	0	0	0	0	0	0	0	0	0	0	0	0	0	0	0	0	0	0	0	0	0	0	0	0	0	0	0	0	0	0	0	0	0	0	0	0	0	0	0	0	0
s__Citrobacter_pasteurii	0	0	0	0	0	0	0	0	0	0	0	0	0	0	0	0	0	0	0	0	0	0	0	0	0	0	0	0	0	0	0	0	0	0	0	0	0	0	0	0	0	0	0	0	0	0	0	0	0
s__Citrobacter_werkmanii	0	0	0	0	0	0	0	0	0	0	0	0	0	0	0	0	0	0	0	0	0	0	0	0	0	0	0	0	0	0	0	0	0	0	0	0	0	0	0	0	0	0	0	0	0	0	0	0	0
s__Citrobacter_youngae	0	0	0	0	0	0	0	0	0	0	0	0	0	0	0	0	0	0	0	0	0	0	0	0	0	0	0	0	0	0	0	0	0	0	0	0	0	0	0	0	0	0	0	0	0	0	0	0	0
s__Enterobacteriaceae_bacterium_ENNIH1	0	0	0	0	0	0	0	0	0	0	0	0	0	0	0	0	0	0	0	0	0	0	0	0	0	0	0	0	0	0	0	0	0	0	0	0	0	0	0	0	0	0	0	0	0	0	0	0	0
s__Enterobacteriaceae_bacterium_ENNIH2	0	0	0	0	0	0	0	0	0	0	0	0	0	0	0	0	0	0	0	0	0	0	0	0	0	0	0	0	0	0	0	0	0	0	0	0	0	0	0	0	0	0	0	0	0	0	0	0	0
s__Enterobacteriaceae_bacterium_ENNIH3	0	0	0	0	0	0	0	0	0	0	0	0	0	0	0	0	0	0	0	0	0	0	0	0	0	0	0	0	0	0	0	0	0	0	0	0	0	0	0	0	0	0	0	0	0	0	0	0	0
s__Enterobacter_asburiae	0	0	0	0	0	0	0	0	0	0	0	0	0	0	0	0	0	0	0	0	0	0	0	0	0	0	0	0	0	0	0	0	0	0	0	0	0	0	0	0	0	0	0	0	0	0	0	0	0
s__Enterobacter_cloacae	0	0	0	0	0	0	0	0	0	0	0	0	0	0	0	0	0	0	0	0	0	0	0	0	0	0	0	0	0	0	0	0	0	0	0	0	0	0	0	0	0	0	0	0	0	0	0	0	0
s__Enterobacter_hormaechei	0	0	0	0	0	0	0	0	0	0	0	0	0	0	0	0	0	0	0	0	0	0	0	0	0	0	0	0	0	0	0	0	0	0	0	0	0	0	0	0	0	0	0	0	0	0	0	0	0
s__Enterobacter_kobei	0	0	0	0	0	0	0	0	0	0	0	0	0	0	0	0	0	0	0	0	0	0	0	0	0	0	0	0	0	0	0	0	0	0	0	0	0	0	0	0	0	0	0	0	0	0	0	0	0
s__Enterobacter_ludwigii	0	0	0	0	0	0	0	0.02233	0	0	0	0	0	0	0	0	0	0	0	0	0	0	0	0	0	0	0	0	0	0	0	0	0	0	0	0	0	0	0	0	0	0	0	0.48643	0	0	0	0.81412	0
s__Enterobacter_roggenkampii	0	0	0	0	0	0	0	0	0	0	0	0	0	0	0	0	0	0	0	0	0	0	0	0	0	0	0	0	0	0	0	0	0	0	0	0	0	0	0	0	0	0	0	0	0	0	0	0	0
s__Enterobacter_sp_NFR05	0	0	0	0	0	0	0	0	0	0	0	0	0	0	0	0	0	0	0	0	0	0	0	0	0	0	0	0	0	0	0	0	0	0	0	0	0	0	0	0	0	0	0	0	0	0	0	0	0
s__Escherichia_coli	0	0	0	0	0	0	0	0	0	0	0	1.50398	0.02267	0	0	0	0	0	0	0	0.00958	0	0	0.01594	0	0.7247	0	2.30489	0	0	0	0	0	0	0	0.61345	0.43138	0	0	0	0	0	0	0	0.00923	0	0.01073	11.2014	0
s__Klebsiella_aerogenes	0	0	0	0	0	0	0	0	0	0	0	0	0	0	0	0	0	0	0	0	0	0	0	0	0	0	0	0	0	0	0	0	0	0	0	0	0	0	0	0	0	0	0	0	0	0	0	0	0
s__Klebsiella_michiganensis	0	0	0	0	0	0	0	0	0	0	0	0	0	0	0	0	0	0	0	0	0	0	0	0	0	0	0	0	0	0	0	0	0	0	0	0	0	0	0	0	0	0	0	0	0	0	0	0	0
s__Klebsiella_oxytoca	0	0	0	0	0	0	0	0	0	0	0	0	0	0	0	0	0	0	0	0	0	0	0	0	0	0	0	0	0	0	0	0	0	0	0	0	0	0	0	0	0	0	0	0	0	0	0	0	0
s__Klebsiella_pneumoniae	0	0	0	0	0	0	0	0	0	0	0	0	0	0	0	0	0	0	0	0	0	0	0	0	0	0	0	0	0	0	0	0	0	0	0	0	0	0	0	0	0	0	0	0	0	0	0	0.01239	0
s__Klebsiella_quasipneumoniae	0	0	0	0	0	0	0	0	0	0	0	0	0	0	0	0	0	0	0	0	0	0	0	0	0	0	0	0	0	0	0	0	0	0	0	0	0	0	0	0	0	0	0	0	0	0	0	0	0
s__Klebsiella_variicola	0	0	0	0	0	0	0	0	0	0	0	0	0	0	0	0	0	0	0	0	0	0	0	0	0	0	0	0	0	0	0	0	0	0	0	0	0	0	0	0	0	0	0	0	0	0	0	0	0
s__Leclercia_adecarboxylata	0	0	0	0	0	0	0	0	0	0	0	0	0	0	0	0	0	0	0	0	0	0	0	0	0	0	0	0	0	0	0	0	0	0	0	0	0	0	0	0	0	0	0	0	0	0	0	0	0
s__Kluyvera_intestini	0	0	0	0	0	0	0	0	0	0	0	0	0	0	0	0	0	0	0	0	0	0	0	0	0	0	0	0	0	0	0	0	0	0	0	0	0	0	0	0	0	0	0	0	0	0	0	0	0
s__Shigella_boydii	0	0	0.00397	0	0	0	0	0	0	0	0	0.51841	0.00642	0	0.04333	0	0	0	0	0	0	0	0	0	0	0	0	0.70555	0	0	0	0	0	0	0	0	0.11624	0	0	0	0	0	0	0.72049	0.00311	0	0	1.64831	0
s__Shigella_dysenteriae	0	0	0	0	0	0	0	0	0	0	0	0	0.00286	0	0.04977	0	0	0	0	0	0	0	0	0	0	0	0	0.12316	0	0	0	0	0	0	0	0	0.01821	0	0	0	0	0	0	0.04267	0	0	0	0.39055	0
s__Shigella_flexneri	0	0	0	0	0.63953	0	0	0	0	0	0	0	0.02189	0	0	0	0	0	0	0	0	0	0	0.02994	0	0	0	0.28616	0	0	0	0	0	0	0	0.03597	0.0889	0	0	0	0	0	0	0.26117	0.00082	0	0.01484	1.53225	0
s__Shigella_sonnei	0	0	0.00722	0	0.4393	0	0	0	0	0	0	0	0.00479	0.00594	0.05431	0	0	0	0	0	0	0	0	0.01	0	0	0	0.20162	0	0	0	0	0	0	0	0	0.23961	0	0	0	0	0	0	0.0931	0.00407	0	0.06775	7.19027	0
s__Morganella_morganii	0	0	0	0	0	0	0	0	0	0	0	0	0	0	0	0	0	0	0	0	0	0	0	0	0	0	0	0	0	0	0	0	0	0	0	0	0	0	0	0	0	0	0	0	0	0	0	0	0
s__Aggregatibacter_segnis	0	0	0.13761	0	0	0	0.05726	0	0	0	0	0	0	0	0	0	0.00728	13.0814	0	0	0	0	0	0	0	0	0.00264	0	0	0	0	0	17.5452	2.82976	0	0	0	0	0.11405	0	0.02007	0.04315	0	0	0	0	0	0	0
s__Haemophilus_parahaemolyticus	0	0	0	0	0	0	0.03298	0	0	0	0	1.43561	0.00899	0	0.43838	0	0	0	0	0	0	0	0	0	0	0	0.00817	0	0	0	0	0	0	20.7502	0.10314	0.69315	0	0	0.12193	0	0.01351	0	0	0.36501	0	0	0	0	0
s__Haemophilus_parainfluenzae	0	0	0.47927	0	0	0	0.0278	0	0	0.22233	0.12306	0	0.05801	0	0.76898	0	0.1119	0.10449	1.65671	0.06824	0.2744	0	0.33002	0	0.75059	8.30029	0.13335	0	0.68298	0.08158	3.58335	2.51476	0.37078	0.28385	0.18248	0	0	0	0.31067	0	1.49698	0.49574	1.0796	0.26065	0.04725	0	0	0	0
s__Haemophilus_sp_HMSC71H05	0	0	0	0	0	0	0.17554	0	0	0.23549	0.19716	0	0	0	0	0	0.02764	0	0	0	0	0	0.3753	0	0.4244	0	0.0601	0	0	0	0	0	0	0.45423	0.18416	0	0	0	0	0	0	0	1.17501	0	0	0	0	0	0
s__Pseudomonas_aeruginosa	0	0	0	0	0	0	0	0	0	0	0	0	0	0	0	0	0	0	0	0	0	0	0	0	0	0	0	0	0	0	0	0	0	0	0	0	0	0	0	0	0	0	0	0	0	0	0	0	0
s__Pseudomonas_citronellolis	0	0	0	0	0	0	0	0	0	0	0	0	0	0	0	0	0	0	0	0	0	0	0	0	0	0	0	0	0	0	0	0	0	0	0	0	0	0	0	0	0	0	0	0	0	0	0	0	0
s__Pseudomonas_nitroreducens	0	0	0	0	0	0	0	0	0	0	0	0	0	0	0	0	0	0	0	0	0	0	0	0	0	0	0	0	0	0	0	0	0	0	0	0	0	0	0	0	0	0	0	0	0	0	0	0	0
s__Pseudomonas_sp_AAC	0	0	0	0	0	0	0	0	0	0	0	0	0	0	0	0	0	0	0	0	0	0	0	0	0	0	0	0	0	0	0	0	0	0	0	0	0	0	0	0	0	0	0	0	0	0	0	0	0
s__Pseudomonas_sp_HMSC75E02	0	0	0	0	0	0	0	0	0	0	0	0	0	0	0	0	0	0	0	0	0	0	0	0	0	0	0	0	0	0	0	0	0	0	0	0	0	0	0	0	0	0	0	0	0	0	0	0	0
s__Pseudomonas_sp_M1	0	0	0	0	0	0	0	0	0	0	0	0	0	0	0	0	0	0	0	0	0	0	0	0	0	0	0	0	0	0	0	0	0	0	0	0	0	0	0	0	0	0	0	0	0	0	0	0	0
s__Stenotrophomonas_maltophilia	0	0	0	0	0	0	0	0	0	0	0	0	0	0	0	0	0	0	0	0	0	0	0	0	0	0	0	0	0	0	0	0	0	0	0	0	0	0	0	0	0	0	0	0	0	0	0	0	0
s__Stenotrophomonas_pavanii	0	0	0	0	0	0	0	0	0	0	0	0	0	0	0	0	0	0	0	0	0	0	0	0	0	0	0	0	0	0	0	0	0	0	0	0	0	0	0	0	0	0	0	0	0	0	0	0	0
s__Stenotrophomonas_rhizophila	0	0	0	0	0	0	0	0	0	0	0	0	0	0	0	0	0	0	0	0	0	0	0	0	0	0	0	0	0	0	0	0	0	0	0	0	0	0	0	0	0	0	0	0	0	0	0	0	0
s__Proteobacteria_bacterium_CAG_139	0	0	0	0	0	0	0	0	0	0	0	0	0	0	0	0	0	0	0	0	0	0	0	0	0	0	0	0	0	0	0	0	0	0	0	0	0.02315	0	0	0	0	0	0	0	0.00067	0	0.99459	0.06972	0.06134
s__Brachyspira_sp_CAG_700	0	0	0	0	0	0	0	0	0	0	0	0	0	0	0	0	0	0	0	0	0	0	0	0	0	0	0	0	0	0	0	0	0	0	0	0	0	0	0	0	0	0	0	0	0	0	0	0	0
s__Cloacibacillus_evryensis	0	0	0	0	0	0	0	0	0	0	0	0	0	0	0	0	0	0	0	0	0	0	0	0	0	0	0	0	0	0	0	0	0	0	0	0	0	0	0	0	0	0	0	0	0	0	0	0	0
s__Fretibacterium_fastidiosum	0	0	0	0	0	0	0.00914	0	0	0	0	0	0	0	0	0	0.01516	0.07859	0	0	0	0	0	0.12427	0	0	0.07035	0	0.00975	0.06614	0	0.03955	0	0	0.01573	0	0.00809	0.49814	0	0	0.03231	0.06145	0	0	0.00098	0.01016	0	0.00697	0.01985
s__Synergistes_sp_3_1_syn1	0	0	0	0	0	0	0	0	0	0	0	0	0	0	0	0	0	0	0	0	0	0	0	0	0	0	0	0	0	0	0	0	0	0	0	0	0	0	0	0	0	0	0	0	0	0	0	0	0
s__Ureaplasma_diversum	0.07522	0	0.00833	0.10822	0	0	0.022	0.02821	0	0	0	0	0	0	0	0	0.01827	0	0	0	0	0	0	0.04518	0	0	0.01262	0.47059	0	0.07609	0	0.18009	0.10623	0	0.04828	0.58637	0.06373	0	0.0363	0	0	0	0.31375	0	0.01105	0.02585	0.00727	0.00631	0.01039
s__Akkermansia_muciniphila	0	0.67102	0	0.05735	0.72942	0	0	0	0	0.49494	0	0	0	0.01224	0.02211	0	0	0	0.1063	0.0635	0	0	0.03646	0	0.2829	0	0.00831	0	0	0	0	0	0.30576	0.19843	0	0.60842	1.17593	0.09121	0	0	0	0.07673	0.15297	0.49493	0	0	0.02713	0.00846	0
s__Blastocystis_sp_subtype_1	0	0	0	0	0	0	0	0	0	0	0	0	0	0	0	0	0	0	0	0	0	0	0	0	0	0	0	0	0	0	0	0	0	0	0	0	0	0	0	0	0	0	0	0	0	0	0	0	0
s__Haemophilus_haemolyticus	0	0	0.06415	14.0534	0	0.70915	0	0	0	10.7973	0	0	0.01145	0.57998	0	0	0.00705	2.74985	0	0	0	0	0	0	0	3.90718	0	0	0	0	0	0.96991	0.04078	4.89793	0.02295	0.23438	0	0	0.0839	0	0.06206	2.9299	1.63212	0	0	0	0	0	0
s__Eikenella_corrodens	0	0	0	9.84001	0	0	0	0	0	0	0	0	0	0.69128	0	5.82075	0	0.52741	0.48414	0	0	0	0	0	0	2.70712	0.01149	0	0	0	0.17991	0	0.99512	0.54654	0	0	0	0	0	0	0	0	0	0	0	0	0	0	0
s__Porphyromonas_sp_oral_taxon_279	0	0	0.39255	0	0	0	0	0	0	2.25093	0.16665	0	0.02097	0	0	0	0.00505	2.1057	0.77688	0	0.0529	0	0	0	0	0	0.00633	0	0	0	0	0.9296	9.50593	0.41368	0	0	0	0	0.01178	0	1.19214	0.44523	1.03724	0	0	0	0	0	0
s__Prevotella_oris	0	0	0	0.55781	0	0	0	0	0	0	0.05442	0	0.00534	2.01868	0	0.22548	0.00274	0.029	0	0	0	0	0.15626	1.28407	0	0.50582	0.1551	0	0	0.30917	0	0	0	0	4.55967	0	0	3.36098	0.02942	0	0.33702	4.92557	0	0	0	0	0	0	0
s__Porphyromonas_somerae	0	0	0.40063	0	0	0	0	0	0	2.73684	0	0	0.02478	0	0	0	0.00592	2.25361	0.51289	0	0.02075	0	0	0	0	0	0.00268	0	0	0	0	0.622	7.09136	0.04681	0	0	0	0	0	0	1.14419	0.39178	1.07962	0	0	0	0	0	0
s__Haemophilus_influenzae	0	5.02189	0	0	0	0.85024	0	0	0	0	0	0	0	0	0	0	0	0	0	0	0	0	0	0	0	0	0	0	0	0	0	0	0	0	0	0	0	0	0	7.63374	0	0	0.2535	0	0	0	0	0	0
s__Prevotella_oulorum	0	0	0	0.1924	0	0	0	0	0	0	0	0	0.00237	0.14908	0	0	0.72604	0	0	0	0.03885	0	10.3552	0	0	0	0.54043	0	0.04695	0	0	0	0	0	0	0	0	0	0	0	0	0.13055	0	0	0	0	0	0	0
s__Leptotrichia_wadei	0.0883	0	0	0	0	0	0.47168	0	0.049	0	0.21409	0	0.49053	0	0.0474	0	0.92414	0	0.40575	0	0.0515	0	3.54489	0	0	0	1.34862	0	0	0	0	0	0.52857	0	1.58066	0	0	0	0.96125	0	0.10895	0.51159	0	0	0	0	0	0	0
s__Rothia_dentocariosa	0.27153	0	0	0	0	0	0.15756	0.09735	0	0	0.12642	0	0.08635	0.03158	0.01938	0	0.0024	0	0	0.59325	0.12358	1.45237	0	0	0	0	0.01515	0	0.10712	0.58882	0	0	0.07494	0	0.03987	0	0	7.46291	0.00482	0	0.1832	0.14094	0	0	0	0	0	0	0
s__Porphyromonas_endodontalis	0	0	0	0	0	0	0	0	0	0	4.39493	0	0	0.24643	0	0	0	0	0	0	0	0	0	1.71582	0	0	0	0	0	0.01549	0	0	0	0	0	0	0	1.76586	0.13738	0	0.2676	2.98751	0	0	0	0	0	0	0
s__Prevotella_intermedia	0	0	0	0	0	0	0	0	0	0	0	0	0	0	0	0	0.00513	0.16968	0	0	0	0	0	0	0	0	0	0	0	0	0	0	0	0	0	0	0	0	0	0	0.79287	10.0125	0	0	0	0	0	0	0
s__Selenomonas_sputigena	0	0	0	0.01832	0	0	0	0	0	0	0	0	0.00602	0.09263	0	0	1.50713	0	0	0	0	0	0	0.53627	0	0	2.67284	0	0	0	0	0	0.05492	0	3.27323	0	0	0	0	0	0.09493	0.36426	1.37232	0	0	0	0	0	0
s__Haemophilus_paraphrohaemolyticus	0	0	0	0	0	0	0	0	0	0	0	0	0.00344	0	0	0	0	0	0	0	0	0	0	0	0	0	0	0	0	0	0	0	0	6.65449	0	0	0	0	0.0276	0	0	0	0	0	0	0	0	0	0
s__Neisseria_elongata	0	0	0	0	0	0	0	0	0	0	0	0	0	0	0	0	0	0	0	0	0	0	0	0	0	0	0.00955	0	0	0	0	0	1.5399	4.80121	0	0	0	0	0	0	0.01386	0.06772	0.71712	0	0	0	0	0	0
s__Streptococcus_sp_NPS_308	0	0	0	4.03795	0	0	0.07723	0.326	0	0	0	0	0	0	0	0	0.03833	0	0	1.07172	0	0	0	0	0	0	0	0	0	0	0	2.25471	0	0	0	0	0	0	0	0	0	0	0	0	0	0	0	0	0
s__Campylobacter_showae	0	1.5703	0	0.20634	0	0	0	0	0	0.10813	0	0	0	1.29083	0.3135	1.59887	0	1.0545	0	0	0	0	0	0	0	0	0.18954	0	0	0	0	0	1.07798	0	0.14782	0	0	0	0	0	0.03073	0.17612	0	0	0	0	0	0	0
s__Neisseria_mucosa	0	0	0	0	0	0	0	0	0	0	0	0	0	0.00551	0	0	0	0	0	0	0.16985	0	0	0	0	0	0	0	0	0	5.12007	0	0	1.54015	0	0	0	0	0	0	0.05731	0.51323	0	0	0	0	0	0	0
s__Neisseria_sicca	0	0	0.04469	0	0	0	0	0	0	0	0	0	0	0	0	0	0.00154	0	0.11678	0	0.08655	0	0	0	2.47587	0	0.01097	0	0	0	1.56158	0	0	0.48367	0	0.25793	0	0	0.54405	0	0.14095	0.41209	0.13861	0	0	0	0	0	0
s__Lachnospiraceae_bacterium_oral_taxon_096	0	0	0	0	0	0	0	0	0.86823	0	0	0	0	0	0	0	3.7863	0	0	0	0.31323	0	0	0	0	0	0	0	0	0	0	0	0	0	0	0	0	0	0	0	0.10712	0	1.95953	0	0	0	0	0	0
s__Staphylococcus_lugdunensis	0	0	0	0	0	0	0	0	0	0	0	0	0	0	0	0	0	0	0	0	0	0	0	0	0	0	0	0	0	0	0	0	0	0	0	0	0	6.35955	0	0	0	0	0	0	0	0	0	0	0
s__Capnocytophaga_leadbetteri	0	0	0.03732	2.45817	0	0	0	0	0	0.74425	0.01271	0	0	0	0	0	0.00118	0.49798	0.73704	0	0.02573	0	0	0	0	0.09142	0.04629	0	0.07229	0	0.03487	0	1.45977	0	0	0	0	0	0	0	0	0	0	0	0	0	0	0	0
s__Streptococcus_sp_M334	0	0	0	0	0	0	0	1.99867	0	0	0	0	0	0	0	0	0.00267	0	0	2.02674	0	0	0	0.96582	0	0	0	0	0.09345	0	0	0	0	0	0.11453	0	0	0	0	0	0.02442	0.77052	0	0	0	0	0	0	0
s__Prevotella_scopos	0	0	0.92453	0.11058	0	0	0.00236	0	0	0	0.45018	0	0.00153	0.05038	0.5203	0	0.34719	0.39433	0	0	0.42713	0	0.14057	0	1.43897	0	0.00384	0	0	0	0.10624	0	0.03462	0	0.08344	0	0	0	0.20703	0	0.22716	0.07997	0.20885	0	0	0	0	0	0
s__Streptococcus_pseudopneumoniae	0	0	0.01469	0	0	0	0.0185	1.49295	0	1.40773	0	0	0.0462	0	0	0	0	0.14867	0	0.25847	0	0	0	1.07605	0	0	0.0592	0	0.0407	0	0	0	0	0	0	0	0	0	0.03286	0	0	0.42283	0	0	0	0	0	0	0
s__Neisseria_bacilliformis	0	0	0	0	0	0	0	0	0	0	0	0	0	3.35405	0	0.42005	0	0	0.11226	0.03619	0	0	0.14827	0.04824	0	0.85326	0	0	0	0	0	0	0	0	0	0	0	0	0	0	0	0	0	0	0	0	0	0	0
s__Prevotella_denticola	0	0	0	0	0	0	0	0	0	0	0.36952	0	0.03864	0.22091	0	0	0	0	0	0	0.00637	0	0	1.41846	0	0	2.09846	0	0	0	0	0	0	0	0.03231	0	0	0	0.04219	0	0.02965	0.04347	0	0	0	0	0	0	0
s__Eubacterium_sulci	0	0	0.0876	0	0	0	0	0	0	0	2.39093	0	0	0	0.10429	0	0.25029	0	0	0	0.02897	0	0	0	0	0	0.19564	0	0.13659	0	0.75713	0	0	0	0	0	0	0	0	0	0.03296	0	0	0	0	0	0	0	0
s__Selenomonas_sp_oral_taxon_149	0	0	0.01059	0	0	0	0.23304	0	0.43236	0	0	0	0.06943	0.00801	0	0	0.87238	0	0	0	0.02421	0	0.15437	0	0	0	1.21075	0	0.02894	0	0	0	0	0	0.07474	0	0	0	0.00185	0	0.18025	0.0524	0.22701	0	0	0	0	0	0
s__Leptotrichia_sp_oral_taxon_215	0	0	0.08097	0	0	0	0	0	0	0.4651	0.26356	0	0.00237	0	0	0	0	0	0.00202	0	0.01552	0	0.97801	0.12587	0	0	0.01414	0	0.91932	0	0	0	0.47298	0	0.07126	0	0	0	0	0	0.0979	0	0	0	0	0	0	0	0
s__Prevotella_sp_oral_taxon_299	0	0	0.06124	0.36026	0	0	0	0	0	0.10101	0	0	0	0	0	0	0	1.74719	0	0	0	0	0	0	0	0	0	0	0	0	0	0	0.64746	0	0	0	0	0	0	0.16912	0.00893	0.06228	0	0	0	0	0	0	0
s__Streptococcus_sp_HMSC071D03	0	0	0	0	0	0	0	0	0	0	0	0	0	0	0	0	0	0	0	0.38154	0	0	0	2.07922	0	0	0	0	0	0	0.06319	0	0.04343	0	0	0	0	0	0	0	0	0.33648	0	0	0	0	0	0	0
s__Capnocytophaga_sp_oral_taxon_326	0	0	0	0.01229	0	0	0	0	0	0	0	0	0	0	0	0	0	0	2.40253	0	0	0	0	0.02482	0	0	0.00143	0	0	0	0	0	0	0	0.12484	0	0	0	0	0	0	0.01306	0	0	0	0	0	0	0
s__Campylobacter_gracilis	0	0	0	0.7581	0	0	0	0	0	0	0	0	0	0.489	0	0	0	0	0	0	0	0	0.86759	0.12691	0	0	0.17559	0	0	0	0	0	0	0	0	0	0	0	0	0	0	0	0	0	0	0	0	0	0
s__Streptococcus_pyogenes	0	0	0	0	0	0	0	0	0	0	0	0	0	0	0	0	0	0	0	0	0	0	2.22305	0	0	0	0	0	0	0	0	0	0	0	0	0	0	0	0	0	0	0	0	0	0	0	0	0	0
s__Prevotella_sp_oral_taxon_473	0	0	0.01146	0	0	0	0	0	0	0	0	0	0	0	0	0	0.00233	0.01914	0	0	0	0	0	0	0	0	0	0	0	0	0	0	0.01373	0	0	0	0	0	0	0	0.00842	1.95099	0	0	0	0	0	0	0
s__Lautropia_mirabilis	0	0	0	0	0	0	0	0	0	0	0	0	0	0	0	0	0.01053	0	0.61955	0	0	0	0	0	0	0	0.00115	0	0	0	0	0	0	0.59683	0	0	0	0	0.14016	0	0	0.41552	0.05359	0	0	0	0	0	0
s__Streptococcus_sp_SK140	0	0	0.05145	0.06709	0	0	0	0	0	0	0.13591	0	0	0	0	0	0.01537	0	0	0	0	0	0	0	0	0	0	0	0.03116	0	1.29253	0.24322	0	0	0	0	0	0	0	0	0	0.06896	0	0	0	0	0	0	0
s__Capnocytophaga_gingivalis	0	0	0.00973	0.79832	0	0	0	0	0	0	0	0	0	0.09772	0	0	0	0	0	0	0.01371	0	0.04006	0	0	0	0.15323	0	0	0	0.67338	0	0.05162	0	0	0	0	0	0.00582	0	0.02675	0	0	0	0	0	0	0	0
s__Streptococcus_milleri	0	0.42509	0	0	0	0	0	0	0	0	0	0	0	0	0	0	0	0	0	0	0	0	0	0	0	0	0	0	0	0.29296	0	0	0	0	0.06232	0	0.01163	0.90921	0	0	0.05175	0.06367	0	0	0	0	0	0	0
s__Neisseria_lactamica	0	0	0	0	0	0	0	0	0	0	0	0	0	0	0	0	0	0	0	0	0	0	0	0	0	0	0	0	0	0	0	0	0	0.44741	0	0	0	0	0	0	0	1.3563	0	0	0	0	0	0	0
s__Neisseria_polysaccharea	0	0	0	0	0	0	0	0	0	0	0.10396	0	0.00784	0	0	0	0.00234	0	0	0	0	0	0	0	0	0	0.00171	0	0	0	0	0.12485	0	0.2325	0	0	0	0	0	0.71095	0	0	0	0	0	0	0	0	0
s__Porphyromonas_sp_oral_taxon_278	0	0	0.00227	0	0	0	0	0	0	0	0.41527	0	0	0	0	0	0	0.35207	0	0	0	0	0	0	0	0	0.0016	0	0	0	0	0.09421	0	0.46565	0	0	0	0	0	0	0	0	0	0	0	0	0	0	0
s__Moraxella_nonliquefaciens	0	0	0	0	0	0	0	0	0	0	0	0	0	0	0	0	0	0	0	0	0	0	0	0	0	0	0	0	0	0	0	0	0	0	0	0	0	0	0	1.68454	0	0	0	0	0	0	0	0	0
s__Kingella_oralis	0	0	0	0	0	0	0.03035	0	0	0	0	0	0	0	0	0	0	0	0.06847	0	0.00765	0	0	0	0	1.52767	0	0	0	0	0	0	0	0	0	0	0	0	0	0	0	0	0	0	0	0	0	0	0
s__Selenomonas_sp_oral_taxon_137	0	0	0	0	0	0	0	0	0	0	0	0	0	0.11718	0	0	0.02338	0.22064	1.24301	0	0	0	0	0	0	0	0.00627	0	0	0	0	0	0	0	0.00552	0	0	0	0	0	0	0.01474	0	0	0	0	0	0	0
s__Leptotrichia_hofstadii	0	0	0.00388	0	0	0	0	0	0	0	0	0	0.0024	0	0	0	0.05715	0	0.13637	0	0	0	0.66494	0	0	0	0.05422	0	0.01421	0	0	0	0.18672	0	0.07669	0	0	0	0.10034	0	0	0.05593	0.21358	0	0	0	0	0	0
s__Prevotella_baroniae	0	0	0	0	0	0	0	0	0	0	0	0	0	0	0	0	0	0	0	0	0	0	0	0.06401	0	0	0	0	0	0	0	0	0	0	0.60022	0	0	0	0	0	0	0.92421	0	0	0	0	0	0	0
s__Lachnospiraceae_bacterium_oral_taxon_082	0	0	0.18857	0	0	0	0.632	0	0	0	0.10496	0	0.05358	0	0	0	0.09996	0	0	0.02164	0.04323	0	0	0	0	0	0	0	0	0	0.10488	0	0	0	0	0	0	0	0.01058	0	0.02737	0	0	0	0	0	0	0	0
s__Campylobacter_rectus	0	0	0	0	0	0	0	0	0	0	0	0	0	0.0488	0.12147	1.00971	0	0.01198	0	0	0	0	0	0	0	0	0.00172	0	0	0	0	0	0	0	0	0	0	0	0	0	0.05588	0.15851	0	0	0	0	0	0	0
s__Catonella_morbi	0	0	0	0.97857	0	0	0	0	0	0	0	0	0	0.05262	0	0	0	0.27888	0	0	0	0	0	0	0	0	0.01338	0	0	0	0	0	0	0	0	0	0	0	0	0	0	0.06379	0	0	0	0	0	0	0
s__Lactobacillus_ultunensis	1.26808	0	0	0	0	0	0	0	0	0	0	0	0	0.05859	0	0	0.00757	0	0	0	0	0	0	0	0	0	0	0	0	0	0	0	0	0	0	0	0	0	0	0	0	0	0	0	0	0	0	0	0
s__Capnocytophaga_sp_oral_taxon_329	0	0	0.01992	0.36334	0	0	0	0	0	0	0	0	0	0	0	0	0	0.09356	0.34792	0	0.00095	0	0	0.00402	0	0	0.0173	0	0.00211	0	0	0	0.39398	0	0.02477	0	0	0	0	0	0	0	0	0	0	0	0	0	0
s__Streptococcus_peroris	0	0	0.78445	0	0	0	0	0	0	0	0	0	0	0	0	0	0	0	0	0	0	0	0	0	0	0	0.19294	0	0.29375	0	0	0	0	0	0	0	0	0	0	0	0	0	0	0	0	0	0	0	0
s__Prevotella_multiformis	0	0	0	0	0	0	0	0	0	0	0	0	0	0	0	0	0.01061	0	0	0	0	0	0	0.76493	0	0	0.43002	0	0	0	0	0	0	0	0	0	0	0	0	0	0.01059	0	0	0	0	0	0	0	0
s__Selenomonas_artemidis	0	0	0	0	0	0	0	0	0	0	0	0	0	0.08834	0	0	0.00096	0.29681	0.75011	0	0	0	0	0	0	0	0.00073	0	0	0	0	0	0	0	0	0	0	0	0	0	0	0.06253	0	0	0	0	0	0	0
s__Neisseria_gonorrhoeae	0	0	0	0	0	0	0	0	0	0	0	0	0	0	0	0	0	0	0	0	0	0	0	0	0	0	0.00836	0	0	0	0	0	0	1.15505	0	0	0	0	0.00667	0	0	0	0	0	0	0	0	0	0
s__Aggregatibacter_aphrophilus	0	0	0	0	0	0	0	0	0	0	0	0	0	0	0	0	0	0	0	0	0	0	0	0	0	0	0	0	0	0	0	0	0	0	0	0	0	0	0	1.12544	0	0	0	0	0	0	0	0	0
s__Prevotella_pleuritidis	0	0	0	0	0	0	0	0	0	0	0	0	0	0.01358	0	0	0	0	0	0	0	0	0	0	0	0	0	0	0	0	0	0	0	0	0.01473	0	0	0.7023	0.22034	0	0	0	0	0	0	0	0	0	0
s__Treponema_socranskii	0	0	0	0.261	0	0	0	0	0	0	0.03545	0	0	0.13244	0	0	0.00719	0	0	0	0	0	0	0.23558	0	0	0.15098	0	0	0	0	0	0.00506	0	0.01612	0	0	0	0	0	0	0.10195	0	0	0	0	0	0	0
s__Campylobacter_curvus	0	0	0	0.29662	0	0	0	0	0	0	0	0	0	0	0	0	0	0	0	0	0	0	0	0.25653	0	0	0	0	0	0	0	0	0	0	0.32208	0	0	0	0	0	0	0	0	0	0	0	0	0	0
s__Tannerella_forsythia	0	0	0	0	0	0	0	0	0	0	0.2945	0	0	0.00674	0	0	0	0.20655	0	0	0	0	0	0.14271	0	0	0.00513	0	0.01239	0.02661	0	0	0	0	0	0	0	0.06089	0	0	0.052	0.02817	0	0	0	0	0	0	0
s__Prevotella_fusca	0	0	0	0	0	0	0	0	0	0	0	0	0.02414	0.06127	0.03359	0	0.24588	0.10098	0.03389	0	0	0	0	0	0	0	0	0	0.11381	0.05926	0.16229	0	0	0	0	0	0	0	0	0	0	0	0	0	0	0	0	0	0
s__Porphyromonas_catoniae	0	0	0	0	0	0	0	0	0	0	0.02346	0	0	0	0	0	0.0022	0.62237	0	0	0	0	0	0	0	0	0	0	0	0	0	0	0.1562	0	0	0	0	0	0	0	0	0	0	0	0	0	0	0	0
s__Selenomonas_sp_oral_taxon_126	0	0	0	0	0	0	0.09456	0	0	0	0	0	0	0.41387	0	0	0.02066	0.0413	0	0	0	0	0	0	0	0	0.04602	0	0	0	0	0	0	0	0.17338	0	0	0	0	0	0	0.0083	0	0	0	0	0	0	0
s__Haemophilus_sp_CCUG_66565	0	0	0	0	0	0.24762	0	0	0	0	0	0	0	0	0	0	0	0	0	0	0.01439	0	0	0	0	0	0	0	0	0	0	0.19925	0	0	0	0	0	0	0	0	0	0.06011	0.23015	0	0	0	0	0	0
s__Oribacterium_parvum	0	0	0.00564	0	0	0	0	0	0	0	0.13705	0	0.00225	0	0	0	0.27867	0	0	0	0.31064	0	0	0	0	0	0.00582	0	0	0	0	0	0	0	0	0	0	0	0	0	0.00409	0	0	0	0	0	0	0	0
s__Filifactor_alocis	0	0	0	0	0	0	0	0	0	0	0.02774	0	0	0	0	0	0	0	0	0	0	0	0	0	0	0	0	0	0	0.09729	0	0	0	0	0	0	0	0	0	0	0.03713	0.56061	0	0	0	0	0	0	0
s__Anaeroglobus_geminatus	0	0	0	0.06834	0	0	0	0	0	0	0	0	0	0.20012	0	0	0	0	0	0	0	0	0	0.01089	0	0	0.39137	0	0	0	0	0	0	0	0	0	0	0	0	0	0	0.05145	0	0	0	0	0	0	0
s__Eubacterium_brachy	0	0	0	0	0	0	0	0	0	0	0	0	0	0.00609	0	0	0	0.02072	0	0	0	0	0	0.1277	0	0	0.00115	0	0	0	0	0	0	0	0	0	0	0.18038	0	0	0.04304	0.33445	0	0	0	0	0	0	0
s__Corynebacterium_matruchotii	0	0	0	0	0	0	0.02931	0	0	0	0	0	0	0	0	0	0	0	0	0	0.00153	0	0.06979	0	0	0	0	0	0.00777	0	0	0	0	0	0.01485	0	0	0	0.04167	0	0	0.47646	0	0	0	0	0	0	0
s__Veillonella_sp_oral_taxon_780	0	0	0	0	0	0	0	0	0	0	0	0	0	0.32634	0	0	0.00111	0	0	0	0	0	0	0	0	0	0.0141	0	0	0	0	0	0	0	0	0	0	0	0	0	0	0.34229	0	0	0	0	0	0	0
s__Haemophilus_sp_HMSC073C03	0	0	0	0	0	0	0.01176	0	0	0	0	0	0	0	0	0	0	0	0	0	0	0	0	0	0	0	0	0	0	0	0	0	0.13077	0.21019	0.01771	0	0	0	0	0	0	0	0.30569	0	0	0	0	0	0
s__Oribacterium_sp_oral_taxon_108	0	0	0.13125	0	0	0	0.12236	0	0	0	0.06605	0	0.01655	0	0	0	0.03421	0	0.03514	0	0.08477	0	0	0	0	0	0.01598	0	0.01485	0	0	0	0	0	0	0	0	0	0.04986	0	0.05643	0	0	0	0	0	0	0	0
s__Streptococcus_sp_NLAE_zl_C503	0	0	0.27346	0	0	0	0	0	0	0	0	0	0	0	0	0	0	0	0	0	0	0	0	0	0	0	0	0	0	0	0	0	0	0	0	0	0	0	0.1552	0	0	0.1989	0	0	0	0	0	0	0
s__Oribacterium_asaccharolyticum	0	0	0.04616	0	0	0	0.09326	0	0	0	0	0	0.00741	0	0.06149	0	0.08003	0	0.06259	0	0.06234	0	0	0	0	0	0.01491	0	0	0	0	0	0	0	0.00831	0	0	0	0.07205	0	0.04003	0	0.0718	0	0	0	0	0	0
s__Selenomonas_sp_oral_taxon_892	0	0	0	0	0	0	0	0	0	0	0	0	0	0.02973	0	0	0.03499	0.0069	0	0	0	0	0	0	0	0	0.14188	0	0	0	0	0	0.33567	0	0.06078	0	0	0	0	0	0	0	0	0	0	0	0	0	0
s__Campylobacter_ureolyticus	0	0	0	0	0	0	0	0	0	0	0	0	0	0.01536	0	0	0	0	0	0	0	0	0	0	0	0	0	0	0	0	0	0	0	0	0	0	0.5912	0	0	0	0	0	0	0	0	0	0	0	0
s__Treponema_denticola	0	0	0	0	0	0	0	0	0	0	0	0	0	0	0	0	0	0	0	0	0	0	0	0.17822	0	0	0.00309	0	0	0.12176	0	0	0	0	0	0	0	0	0.00503	0	0.02122	0.25786	0	0	0	0	0	0	0
s__Selenomonas_infelix	0	0	0.00292	0	0	0	0	0	0	0	0	0	0	0.33656	0	0	0.0286	0	0	0	0	0	0	0	0	0	0.16691	0	0	0	0	0	0.03806	0	0.00283	0	0	0	0	0	0	0	0	0	0	0	0	0	0
s__Prevotella_oralis	0	0	0	0.46089	0	0	0	0	0	0	0	0	0	0.07611	0	0	0	0	0	0	0	0	0	0.038	0	0	0	0	0	0	0	0	0	0	0	0	0	0	0	0	0	0	0	0	0	0	0	0	0
s__Morococcus_cerebrosus	0	0	0	0	0	0	0	0	0	0	0	0	0	0	0	0	0.0028	0	0.01636	0	0	0	0	0	0	0	0	0	0	0	0	0.12422	0	0.40172	0	0	0	0	0	0	0	0	0	0	0	0	0	0	0
s__Saccharomyces_cerevisiae	0	0	0	0	0	0	0	0	0	0	0	0	0	0	0	0	0	0	0	0	0	0	0.52597	0	0	0	0	0	0	0	0	0	0	0	0	0	0	0	0	0	0	0	0	0	0	0	0	0	0
s__Prevotella_dentalis	0	0	0	0	0	0	0	0	0	0	0	0	0	0	0	0	0	0	0	0	0	0	0	0.12527	0	0	0	0	0	0	0	0	0	0	0	0	0	0	0	0	0	0.38167	0	0	0	0	0	0	0
s__Capnocytophaga_ochracea	0	0	0	0.10653	0	0	0	0	0	0	0	0	0	0.01991	0	0	0	0	0.35053	0	0	0	0	0	0	0	0	0	0	0	0	0	0	0	0.01867	0	0	0	0	0	0	0	0	0	0	0	0	0	0
s__Corynebacterium_atypicum	0	0	0	0	0	0	0	0	0	0	0	0	0	0	0	0	0	0	0	0	0	0	0	0	0	0	0	0	0	0	0	0	0	0	0	0	0.49339	0	0	0	0	0	0	0	0	0	0	0	0
s__Corynebacterium_accolens	0	0	0	0	0	0	0	0	0	0	0	0	0	0	0	0	0	0	0	0	0	0	0	0	0	0	0	0	0	0	0	0	0	0	0	0	0	0	0	0	0	0	0	0.45561	0	0	0	0	0
s__Oribacterium_sp_oral_taxon_078	0	0	0	0	0	0	0	0	0	0	0	0	0	0	0	0	0	0	0	0	0	0	0	0.41509	0	0	0.03445	0	0	0	0	0	0	0	0	0	0	0	0	0	0	0	0	0	0	0	0	0	0
s__Treponema_sp_OMZ_838	0	0	0	0.14352	0	0	0	0	0	0	0	0	0	0	0	0	0.00687	0	0	0	0	0	0	0	0	0	0.02536	0	0	0	0	0	0	0	0.02844	0	0	0	0	0	0	0.24057	0	0	0	0	0	0	0
s__Aggregatibacter_sp_oral_taxon_458	0	0	0	0	0	0	0.04006	0	0	0	0	0	0	0	0	0	0.00402	0	0	0	0	0	0	0	0	0	0.00301	0	0	0	0	0	0	0	0	0	0	0	0.03356	0	0.03302	0.28811	0	0	0	0	0	0	0
s__Streptococcus_sp_UMB0029	0	0	0	0	0	0	0	0	0	0	0	0	0	0	0	0	0	0	0	0	0	0	0	0	0	0	0	0	0	0	0	0	0	0	0	0	0	0	0	0	0.17355	0.22535	0	0	0	0	0	0	0
s__Slackia_exigua	0	0	0	0.04082	0	0	0.0184	0	0	0	0	0	0	0.0465	0	0	0.00328	0	0	0	0	0	0	0.00534	0	0	0.09577	0	0	0	0	0	0	0	0.16778	0	0	0	0	0	0	0.00834	0	0	0	0	0	0	0
s__Actinotignum_timonense	0	0	0	0	0	0	0	0	0	0	0	0	0	0.3873	0	0	0	0	0	0	0	0	0	0	0	0	0	0	0	0	0	0	0	0	0	0	0	0	0	0	0	0	0	0	0	0	0	0	0
s__Cardiobacterium_valvarum	0	0	0	0.13139	0	0	0.01281	0	0	0	0	0	0	0	0	0	0	0.04629	0	0	0	0	0	0	0	0	0	0	0	0	0	0	0.00827	0	0	0	0	0	0	0	0	0	0	0	0	0	0	0	0
s__Prevotella_marshii	0	0	0	0.25639	0	0	0	0	0	0	0	0	0	0	0	0	0	0	0	0	0	0	0	0.10895	0	0	0	0	0	0	0	0	0	0	0	0	0	0	0	0	0	0	0	0	0	0	0	0	0
s__Eikenella_sp_NML130454	0	0	0	0	0	0	0	0	0	0	0	0	0	0	0	0	0	0	0.09144	0	0	0	0	0	0	0.26002	0	0	0	0	0	0	0	0	0	0	0	0	0	0	0	0	0	0	0	0	0	0	0
s__Capnocytophaga_granulosa	0	0	0	0	0	0	0.04106	0	0	0	0	0	0	0	0	0	0	0	0	0	0	0	0	0	0	0	0.01931	0	0	0	0	0	0.24874	0	0	0	0	0	0	0	0.00384	0	0	0	0	0	0	0	0
s__Streptococcus_sp_HMSC067H01	0	0	0	0.04872	0	0	0	0	0	0	0.06553	0	0	0	0	0	0	0	0	0	0.01849	0	0	0	0	0	0.00564	0	0.15517	0	0	0	0	0	0	0	0	0	0	0	0	0.03512	0	0	0	0	0	0	0
s__Streptococcus_sp_HMSC034E03	0	0	0.01106	0	0	0	0	0	0	0	0	0	0.01	0	0	0	0.00346	0	0	0	0.02361	0	0	0	0	0	0.00272	0	0.27506	0	0	0	0	0	0	0	0	0	0	0	0	0	0	0	0	0	0	0	0
s__Selenomonas_noxia	0	0	0	0.06881	0	0	0.01401	0	0	0	0	0	0.00405	0.00245	0	0	0.01725	0	0	0	0	0	0	0	0	0	0.04052	0	0	0	0	0	0	0	0.01303	0	0	0	0	0	0	0.14644	0	0	0	0	0	0	0
s__Selenomonas_sp_FOBRC6	0	0	0	0	0	0	0	0	0	0	0	0	0	0.09647	0	0	0.04638	0	0	0	0	0	0	0	0	0	0.03984	0	0	0	0	0	0.00539	0	0.09821	0	0	0	0	0	0	0	0	0	0	0	0	0	0
s__Bacteroidetes_oral_taxon_274	0	0	0	0	0	0	0	0	0	0	0	0	0	0	0	0	0	0	0	0	0	0	0	0	0	0	0.02646	0	0	0	0	0	0	0	0	0	0	0.22803	0	0	0	0	0	0	0	0	0	0	0
s__Streptococcus_massiliensis	0	0	0	0	0	0	0	0	0	0	0	0	0	0	0	0	0	0.28409	0	0	0	0	0	0	0	0	0	0	0	0	0	0	0	0	0	0	0	0	0	0	0	0	0	0	0	0	0	0	0
s__Neisseria_sp_oral_taxon_020	0	0	0	0	0	0	0	0	0	0	0	0	0	0.27468	0	0	0	0	0	0	0	0	0	0	0	0	0	0	0	0	0	0	0	0	0	0	0	0	0	0	0	0	0	0	0	0	0	0	0
s__Streptococcus_sp_HMSC070B10	0	0	0	0	0	0	0	0	0	0	0.11786	0	0	0	0	0	0	0	0	0	0.01624	0	0	0	0	0	0	0	0	0	0	0	0	0	0	0	0	0	0	0	0	0	0.13553	0	0	0	0	0	0
s__Neisseria_sp_oral_taxon_014	0	0	0	0	0	0	0	0	0	0	0.10173	0	0	0	0	0	0.02099	0	0.11004	0	0	0	0	0	0	0	0	0	0	0	0	0	0	0	0	0	0	0	0.0044	0	0.0243	0	0	0	0	0	0	0	0
s__Porphyromonas_gingivalis	0	0	0	0	0	0	0	0	0	0	0	0	0	0	0	0	0	0	0	0	0	0	0	0	0	0	0	0	0	0	0	0	0	0	0	0	0	0.2612	0	0	0	0	0	0	0	0	0	0	0
s__Treponema_maltophilum	0	0	0	0.16784	0	0	0	0	0	0	0	0	0	0.04629	0	0	0	0.0363	0	0	0	0	0	0	0	0	0	0	0	0	0	0	0	0	0	0	0	0	0	0	0	0.00465	0	0	0	0	0	0	0
s__Anaerococcus_lactolyticus	0	0	0	0	0	0	0	0	0	0	0	0	0	0.25841	0	0	0	0	0	0	0	0	0	0	0	0	0	0	0	0	0	0	0	0	0	0	0	0	0	0	0	0	0	0	0	0	0	0	0
s__Haemophilus_quentini	0	0	0.0263	0	0	0	0	0	0	0	0	0	0	0	0	0	0	0	0	0	0	0	0	0	0	0	0	0	0	0	0	0	0	0	0	0	0	0	0.01355	0	0.04663	0.15456	0	0	0	0	0	0	0
s__Treponema_lecithinolyticum	0	0	0	0	0	0	0	0	0	0	0	0	0	0	0	0	0	0	0	0	0	0	0	0.11729	0	0	0	0	0	0.05292	0	0	0	0	0	0	0	0	0	0	0.08331	0	0	0	0	0	0	0	0
s__Capnocytophaga_sp_oral_taxon_332	0	0	0	0	0	0	0	0	0	0	0	0	0	0	0	0	0	0.08493	0	0	0	0	0	0	0	0	0	0	0	0	0	0	0.16414	0	0	0	0	0	0	0	0	0	0	0	0	0	0	0	0
s__Mogibacterium_pumilum	0	0	0.01219	0	0	0	0.00997	0	0	0	0.01335	0	0	0	0	0	0.02274	0	0.04147	0	0.01716	0	0	0	0	0	0.04662	0	0	0	0	0	0	0	0.00962	0	0	0	0.00366	0	0.03201	0	0	0	0	0	0	0	0
s__Selenomonas_sp_oral_taxon_138	0	0	0	0	0	0	0	0	0	0	0	0	0	0.03677	0	0	0.02741	0	0	0	0	0	0	0	0	0	0.0855	0	0	0	0	0	0	0	0.06376	0	0	0	0	0	0	0	0	0	0	0	0	0	0
s__Centipeda_periodontii	0	0	0	0	0	0	0	0	0	0	0	0	0	0	0	0	0.06546	0	0	0	0	0	0	0	0	0	0.1192	0	0	0	0	0	0	0	0.01665	0	0	0	0	0	0	0	0	0	0	0	0	0	0
s__Streptococcus_sp_I_G2	0	0	0	0	0	0	0	0	0	0	0	0	0	0	0	0	0	0	0	0	0	0	0	0	0	0	0	0	0	0	0	0	0	0	0	0	0	0	0	0	0	0	0.20695	0	0	0	0	0	0
s__Peptoniphilus_sp_DNF00840	0	0	0	0	0	0	0	0	0	0	0	0	0	0	0	0	0	0	0	0	0	0	0	0	0	0	0	0	0	0	0	0	0	0	0	0	0.18776	0	0	0	0	0	0	0	0	0	0	0	0
s__Peptoanaerobacter_stomatis	0	0	0	0	0	0	0	0	0	0	0	0	0	0	0	0	0	0	0	0	0	0	0	0	0	0	0	0	0	0	0	0	0	0	0	0	0	0	0	0	0	0.18185	0	0	0	0	0	0	0
s__Eubacterium_infirmum	0	0	0	0	0	0	0	0	0	0	0	0	0	0	0	0	0.02348	0	0	0	0	0	0	0	0	0	0.1457	0	0.01133	0	0	0	0	0	0	0	0	0	0	0	0	0	0	0	0	0	0	0	0
s__Leptotrichia_sp_oral_taxon_879	0	0	0	0	0	0	0	0	0	0	0	0	0	0	0	0	0.00801	0	0.10987	0	0	0	0.024	0	0	0	0.00563	0	0	0	0	0	0.00719	0	0	0	0	0	0	0	0	0	0	0	0	0	0	0	0
s__Prevotella_sp_oral_taxon_317	0	0	0	0	0	0	0	0	0	0	0	0	0	0	0	0	0	0	0	0	0	0	0	0	0	0	0	0	0	0	0	0	0	0	0	0	0	0	0	0	0	0.15847	0	0	0	0	0	0	0
s__Streptococcus_australis	0	0	0.00916	0	0	0	0	0	0	0	0	0	0	0	0	0	0	0	0	0	0	0	0	0	0	0	0	0	0	0	0	0	0	0	0	0	0	0	0	0	0.03296	0	0.11663	0	0	0	0	0	0
s__Neisseria_sp_HMSC064E01	0	0	0	0	0	0	0	0	0	0	0	0	0	0	0	0	0	0	0.00788	0	0	0	0	0	0	0	0.0006	0	0	0	0.11779	0	0	0	0	0	0	0	0	0	0	0.02717	0	0	0	0	0	0	0
s__Streptococcus_sp_M143	0	0	0	0	0	0	0	0	0	0	0	0	0	0	0	0	0	0	0	0	0	0	0	0	0	0	0	0	0	0	0.14246	0	0	0	0	0	0	0	0	0	0	0	0	0	0	0	0	0	0
s__Streptococcus_sp_SK643	0	0	0	0	0	0	0	0	0	0.12323	0	0	0	0	0	0	0	0	0	0	0.01504	0	0	0	0	0	0.00266	0	0	0	0	0	0	0	0	0	0	0	0	0	0	0	0	0	0	0	0	0	0
s__Cardiobacterium_hominis	0	0	0	0.1086	0	0	0	0	0	0	0	0	0	0	0	0	0	0.02018	0	0	0	0	0	0	0	0	0.00079	0	0	0	0	0	0	0	0	0	0	0	0	0	0	0.0093	0	0	0	0	0	0	0
s__Prevotella_saccharolytica	0	0	0	0	0	0	0	0	0	0	0	0	0	0.03468	0	0	0	0.08788	0	0	0	0	0	0	0	0	0.01032	0	0	0	0	0	0	0	0	0	0	0	0	0	0	0	0	0	0	0	0	0	0
s__Rothia_aeria	0	0	0	0	0	0	0	0	0	0	0	0	0	0	0	0	0.00104	0	0	0	0	0	0	0	0	0	0	0	0	0.04603	0	0	0	0	0	0	0	0	0.01534	0	0.03264	0	0	0	0	0	0	0	0
s__Actinobaculum_massiliense	0	0	0	0	0	0	0	0	0	0	0	0	0	0	0	0	0	0.11865	0	0	0	0	0	0	0	0	0	0	0	0	0	0	0	0	0	0	0	0	0	0	0	0	0	0	0	0	0	0	0
s__Treponema_medium	0	0	0	0.04171	0	0	0	0	0	0	0	0	0	0	0	0	0	0	0	0	0	0	0	0	0	0	0.00728	0	0	0	0	0	0	0	0.00396	0	0	0	0	0	0	0.0633	0	0	0	0	0	0	0
s__Prevotella_maculosa	0	0	0	0.04884	0	0	0	0	0	0	0	0	0	0	0	0	0.00555	0	0	0	0	0	0	0	0	0	0.02124	0	0	0	0	0	0	0	0	0	0	0	0	0	0	0	0	0	0	0	0	0	0
s__Leptotrichia_sp_oral_taxon_225	0	0	0	0	0	0	0	0	0	0	0	0	0	0	0	0	0.00999	0	0.00609	0	0	0	0	0	0	0	0.01532	0	0	0	0	0	0.04855	0	0	0	0	0	0	0	0	0	0	0	0	0	0	0	0
s__Eubacterium_saphenum	0	0	0	0	0	0	0	0	0	0	0	0	0	0	0	0	0	0	0	0	0	0	0	0.05922	0	0	0	0	0	0	0	0	0	0	0	0	0	0.01978	0	0	0	0.01602	0	0	0	0	0	0	0
s__Streptococcus_viridans	0	0	0	0	0	0	0	0	0	0	0	0	0	0	0	0	0.00684	0	0	0	0	0	0	0	0	0	0	0	0	0.02002	0	0	0	0	0	0	0	0	0	0	0	0.07399	0	0	0	0	0	0	0
s__Prevotella_buccae	0	0	0	0	0	0	0	0	0	0	0	0	0	0	0	0	0.00126	0	0	0	0	0	0	0	0	0	0.00358	0	0	0	0	0	0	0	0	0	0	0	0	0	0	0.08726	0	0	0	0	0	0	0
s__Peptoniphilus_sp_HMSC075B08	0	0	0	0	0	0	0	0	0	0	0	0	0	0	0	0	0	0	0	0	0	0	0	0	0	0	0	0	0	0	0	0	0	0	0	0	0.087	0	0	0	0	0	0	0	0	0	0	0	0
s__Prevotella_sp_oral_taxon_472	0	0	0	0	0	0	0	0	0	0	0	0	0	0.07176	0	0	0	0	0	0	0	0	0	0	0	0	0	0	0	0	0	0	0	0	0	0	0	0	0	0	0	0.00721	0	0	0	0	0	0	0
s__Veillonella_rodentium	0	0	0	0	0	0	0	0	0	0	0	0	0.02891	0	0	0	0	0	0	0	0	0	0	0	0	0	0	0	0	0	0	0	0	0	0.02908	0	0	0	0.02155	0	0	0	0	0	0	0	0	0	0
s__Kingella_potus	0	0	0	0	0	0	0	0	0	0	0	0	0	0.07652	0	0	0	0	0	0	0	0	0	0	0	0	0	0	0	0	0	0	0	0	0	0	0	0	0	0	0	0	0	0	0	0	0	0	0
s__Mogibacterium_timidum	0	0	0.01676	0.04897	0	0	0	0	0	0	0	0	0	0	0	0	0	0	0	0	0.00111	0	0	0	0	0	0.00719	0	0	0	0	0	0	0	0	0	0	0	0	0	0	0	0	0	0	0	0	0	0
s__Actinomyces_sp_HMSC062G12	0	0	0	0	0	0	0	0	0	0	0	0	0	0	0	0	0	0	0	0	0	0	0	0.00453	0	0	0.00883	0	0	0	0	0	0	0	0	0	0	0	0	0	0.05882	0	0	0	0	0	0	0	0
s__Leptotrichia_buccalis	0	0	0.00269	0	0	0	0	0	0	0	0	0	0	0	0	0	0.01958	0	0	0	0	0	0	0	0	0	0.00079	0	0	0	0	0	0	0	0	0	0	0	0	0	0	0	0	0	0	0	0	0	0
s__Prevotella_loescheii	0	0	0	0	0	0	0	0	0	0	0	0	0	0.06317	0	0	0	0	0	0	0	0	0	0	0	0	0	0	0	0	0	0	0	0	0	0	0	0	0	0	0	0	0	0	0	0	0	0	0
s__Actinomyces_sp_oral_taxon_178	0	0	0	0.01541	0	0	0	0	0	0	0	0	0	0	0	0	0	0	0	0	0	0	0	0.0255	0	0	0.0203	0	0	0	0	0	0	0	0	0	0	0	0	0	0	0	0	0	0	0	0	0	0
s__Treponema_vincentii	0	0	0	0	0	0	0	0	0	0	0	0	0	0	0	0	0	0	0	0	0	0	0	0	0	0	0.00139	0	0	0	0	0	0	0	0	0	0	0	0	0	0	0.05983	0	0	0	0	0	0	0
s__Mogibacterium_sp_CM50	0	0	0	0	0	0	0	0	0	0	0	0	0	0	0	0	0	0	0	0	0	0	0	0.03668	0	0	0.01208	0	0	0	0	0	0	0	0	0	0	0	0	0	0	0.0093	0	0	0	0	0	0	0
s__Actinomyces_sp_oral_taxon_448	0	0	0	0	0	0	0	0	0	0	0.05742	0	0	0	0	0	0	0	0	0	0	0	0	0	0	0	0	0	0	0	0	0	0	0	0	0	0	0	0	0	0	0	0	0	0	0	0	0	0
s__Anaerococcus_hydrogenalis	0	0	0	0	0	0	0	0	0	0	0	0	0	0	0	0	0	0	0	0	0	0	0	0	0	0	0	0	0	0	0	0	0	0	0	0	0.05722	0	0	0	0	0	0	0	0	0	0	0	0
s__Pyramidobacter_piscolens	0	0	0	0	0	0	0	0	0	0	0	0	0	0	0	0	0	0	0	0	0	0	0	0	0	0	0	0	0	0	0	0	0	0	0	0	0.05522	0	0	0	0	0	0	0	0	0	0	0	0
s__Negativicoccus_succinicivorans	0	0	0	0	0	0	0	0	0	0	0	0	0	0	0	0	0	0	0	0	0	0	0	0	0	0	0	0	0	0	0	0	0	0	0	0	0.05508	0	0	0	0	0	0	0	0	0	0	0	0
s__Selenomonas_sp_F0473	0	0	0	0	0	0	0	0	0	0	0	0	0	0.0012	0	0	0	0	0.05075	0	0	0	0	0	0	0	0	0	0	0	0	0	0	0	0	0	0	0	0	0	0	0	0	0	0	0	0	0	0
s__Neisseria_meningitidis	0	0	0	0	0	0	0	0	0	0	0	0	0	0.03441	0	0	0	0	0.01261	0	0	0	0	0	0	0	0	0	0	0	0	0	0	0	0	0	0	0	0	0	0	0	0	0	0	0	0	0	0
s__Cystoisospora_suis	0	0	0	0	0	0	0	0	0	0	0	0	0	0	0	0	0	0	0	0	0	0	0	0	0	0	0	0	0	0	0	0	0	0	0	0	0	0	0.03641	0	0	0	0	0	0	0	0	0	0
s__Streptococcus_sinensis	0	0	0.04134	0	0	0	0	0	0	0	0	0	0	0	0	0	0	0	0	0	0	0	0	0	0	0	0	0	0	0	0	0	0	0	0	0	0	0	0	0	0	0	0	0	0	0	0	0	0
s__Actinomyces_meyeri	0	0	0	0	0	0	0	0	0	0	0	0	0	0	0	0	0.00102	0	0	0	0	0	0	0	0	0	0.00225	0	0	0	0	0	0	0	0	0	0	0	0	0	0.0353	0	0	0	0	0	0	0	0
s__Prevotella_enoeca	0	0	0	0	0	0	0	0	0	0	0	0	0	0	0	0	0	0	0	0	0	0	0	0	0	0	0	0	0	0	0	0	0	0	0	0	0	0	0	0	0	0.03963	0	0	0	0	0	0	0
s__Desulfobulbus_oralis	0	0	0	0	0	0	0	0	0	0	0	0	0	0	0	0	0	0	0	0	0	0	0	0	0	0	0	0	0	0	0	0	0	0	0	0	0	0.03961	0	0	0	0	0	0	0	0	0	0	0
s__Fusobacterium_necrophorum	0	0	0	0	0	0	0	0	0	0	0	0	0	0	0	0	0	0	0	0	0	0	0	0	0	0	0	0	0	0	0	0	0	0	0	0	0	0	0.03789	0	0	0	0	0	0	0	0	0	0
s__Streptococcus_sp_HPH0090	0	0	0	0	0	0	0	0	0	0	0	0	0	0	0	0	0	0	0	0	0	0	0	0	0	0	0	0	0	0	0	0	0	0	0	0	0	0	0.03333	0	0	0	0	0	0	0	0	0	0
s__Haemophilus_sputorum	0	0	0.03625	0	0	0	0	0	0	0	0	0	0	0	0	0	0	0	0	0	0	0	0	0	0	0	0	0	0	0	0	0	0	0	0	0	0	0	0	0	0	0	0	0	0	0	0	0	0
s__Staphylococcus_schweitzeri	0	0	0	0	0	0	0	0.03513	0	0	0	0	0	0	0	0	0	0	0	0	0	0	0	0	0	0	0	0	0	0	0	0	0	0	0	0	0	0	0	0	0	0	0	0	0	0	0	0	0
s__Actinomyces_sp_oral_taxon_171	0	0	0	0	0	0	0	0	0	0	0	0	0	0	0	0	0	0	0	0	0	0	0	0	0	0	0	0	0.03455	0	0	0	0	0	0	0	0	0	0	0	0	0	0	0	0	0	0	0	0
s__Shuttleworthia_satelles	0	0	0	0	0	0	0	0	0	0	0	0	0	0	0	0	0	0	0	0	0	0	0	0.03089	0	0	0.00309	0	0	0	0	0	0	0	0	0	0	0	0	0	0	0	0	0	0	0	0	0	0
s__Agitococcus_lubricus	0	0	0	0	0	0	0	0	0	0	0	0	0	0	0	0	0.00157	0	0	0	0	0	0	0	0	0	0	0	0	0	0	0	0	0	0	0	0	0	0	0	0	0.01637	0	0	0	0	0	0	0
s__Actinomyces_hongkongensis	0	0	0	0	0	0	0	0	0	0	0	0	0	0	0	0	0	0	0	0	0	0	0	0.01458	0	0	0.01073	0	0	0	0	0	0	0	0	0	0	0	0	0	0	0	0	0	0	0	0	0	0
s__Jonquetella_anthropi	0	0	0	0	0	0	0	0	0	0	0	0	0	0	0	0	0	0	0	0	0	0	0	0	0	0	0	0	0	0	0	0	0	0	0	0	0.0237	0	0	0	0	0	0	0	0	0	0	0	0
s__Abiotrophia_defectiva	0	0	0	0	0	0	0	0	0	0	0	0	0	0	0	0	0	0	0	0	0.02157	0	0	0	0	0	0	0	0	0	0	0	0	0	0	0	0	0	0	0	0	0	0	0	0	0	0	0	0
s__Haemophilus_pittmaniae	0	0	0	0	0	0	0	0	0	0	0	0	0	0	0	0	0	0	0	0	0	0	0	0	0	0	0	0	0	0	0	0	0	0	0	0	0	0	0	0	0.01969	0	0	0	0	0	0	0	0
s__Anaerococcus_octavius	0	0	0	0	0	0	0	0	0	0	0	0	0	0	0	0	0	0	0	0	0	0	0	0	0	0	0	0	0	0	0	0	0	0	0	0	0.01792	0	0	0	0	0	0	0	0	0	0	0	0
s__Abiotrophia_sp_HMSC24B09	0	0	0	0	0	0	0	0	0	0	0	0	0	0	0	0	0	0	0	0	0.01514	0	0	0	0	0	0	0	0	0	0	0	0	0	0	0	0	0	0	0	0	0	0	0	0	0	0	0	0
s__Corynebacterium_durum	0	0	0	0	0	0	0	0	0	0	0	0	0	0	0	0	0	0	0	0	0	0	0	0	0	0	0	0	0	0	0	0	0	0	0	0	0	0	0	0	0	0	0	0	0	0	0	0	0
s__Kingella_denitrificans	0	0	0	0	0	0	0	0	0	0	0	0	0	0	0	0	0	0	0	0	0	0	0	0	0	0	0	0	0	0	0	0	0	0	0	0	0	0	0	0	0	0	0	0	0	0	0	0	0
s__Actinomyces_georgiae	0	0	0	0	0	0	0	0	0	0	0	0	0	0	0	0	0	0	0	0	0	0	0	0	0	0	0.00964	0	0	0	0	0	0	0	0	0	0	0	0	0	0	0	0	0	0	0	0	0	0
s__Pyramidobacter_sp_C12_8	0	0	0	0	0	0	0	0	0	0	0	0	0	0	0	0	0	0	0	0	0	0	0	0	0	0	0	0	0	0	0	0	0	0	0	0	0.00814	0	0	0	0	0	0	0	0	0	0	0	0
s__Actinomyces_sp_oral_taxon_897	0	0	0	0	0	0	0	0	0	0	0	0	0	0	0	0	0	0	0	0	0	0	0	0.00288	0	0	0	0	0	0	0	0	0	0	0	0	0	0	0	0	0	0	0	0	0	0	0	0	0
s__Lactobacillus_gastricus	0	0	0	0	0	0	0	0	0	0	0	0	0	0	0	0	0.0075	0	0	0	0	0	0	0	0	0	0	0	0	0	0	0	0	0	0	0	0	0	0	0	0	0	0	0	0	0	0	0	0
s__Anaerococcus_prevotii	0	0	0	0	0	0	0	0	0	0	0	0	0	0	0	0	0	0	0	0	0	0	0	0	0	0	0	0	0	0	0	0	0	0	0	0	0.00721	0	0	0	0	0	0	0	0	0	0	0	0
s__Cutibacterium_acnes	0	0	0	0	0	0	0	0	0	0	0	0	0	0	0	0	0	0	0	0	0.00054	0	0	0	0	0	0	0	0	0.00461	0	0	0	0	0	0	0	0	0	0	0	0	0	0	0	0	0	0	0
s__Lactobacillus_vaginalis	0	0	0	0	0	0	0	0	0	0	0	0	0	0	0	0	0	0	0	0	0	0	0	0	0	0	0	0	0	0	0	0	0	0	0.00641	0	0	0	0	0	0	0	0	0	0	0	0	0	0
s__Streptococcus_sp_oral_taxon_058	0	0	0	0	0	0	0	0	0	0	0	0	0	0	0	0	0	0	0	0	0	0	0	0	0	0	0.00611	0	0	0	0	0	0	0	0	0	0	0	0	0	0	0	0	0	0	0	0	0	0
s__Pseudopropionibacterium_propionicum	0	0	0	0	0	0	0	0	0	0	0	0	0	0	0	0	0	0	0	0	0	0	0	0	0	0	0	0	0	0	0	0	0	0	0	0	0	0	0	0	0	0	0	0	0	0	0	0	0
s__Haemophilus_aegyptius	0	0	0	0	0	0	0	0	0	0	0	0	0	0	0	0	0	0	0	0	0	0	0	0	0	0	0	0	0	0	0	0	0	0	0	0	0	0	0	0	0	0	0	0	0	0	0	0	0
s__Lachnoanaerobaculum_umeaense	0	0	0	0	0	0	0	0	0	0	0	0	0	0	0	0	0.00083	0	0	0	0	0	0	0	0	0	0.00077	0	0	0	0	0	0	0	0.00294	0	0	0	0	0	0	0	0	0	0	0	0	0	0
s__Actinomyces_sp_oral_taxon_170	0	0	0	0	0	0	0	0	0	0	0	0	0	0	0	0	0	0	0	0	0	0	0	0	0	0	0	0	0.00429	0	0	0	0	0	0	0	0	0	0	0	0	0	0	0	0	0	0	0	0
s__Bacteroidetes_bacterium_oral_taxon_272	0	0	0	0	0	0	0	0	0	0	0	0	0	0	0	0	0	0	0	0	0	0	0	0.00423	0	0	0	0	0	0	0	0	0	0	0	0	0	0	0	0	0	0	0	0	0	0	0	0	0
s__Capnocytophaga_sp_oral_taxon_863	0	0	0	0	0	0	0	0	0	0	0	0	0	0	0	0	0	0	0	0	0	0	0	0	0	0	0	0	0	0	0	0	0	0	0	0	0	0	0	0	0	0	0	0	0	0	0	0	0
s__Capnocytophaga_sp_oral_taxon_338	0	0	0	0	0	0	0	0	0	0	0	0	0	0	0	0	0	0	0	0	0	0	0	0	0	0	0	0	0	0	0	0	0	0	0	0	0	0	0	0	0	0	0	0	0	0	0	0	0
s__Eikenella_sp_NML02_A_017	0	0	0	0	0	0	0	0	0	0	0	0	0	0	0	0	0	0	0	0	0	0	0	0	0	0	0	0	0	0	0	0	0	0	0	0	0	0	0	0	0	0	0	0	0	0	0	0	0
s__Neisseria_perflava	0	0	0	0	0	0	0	0	0	0	0	0	0	0	0	0	0	0	0	0	0	0	0	0	0	0	0	0	0	0	0	0	0	0	0	0	0	0	0	0	0	0	0	0	0	0	0	0	0
[truncated: 39 more columns]

## Sheet: Analysis of similarities (ANOS1
R	Cumulative freq.
-0.0327357	0.001001
-0.0306405	0.002002
-0.030285	0.003003
-0.0294413	0.004004
-0.029153	0.00500501
-0.0289457	0.00600601
-0.0286642	0.00700701
-0.0283921	0.00800801
-0.0279532	0.00900901
-0.0277826	0.01001
-0.027696	0.011011
-0.0275814	0.012012
-0.0274451	0.013013
-0.0273504	0.014014
-0.026914	0.015015
-0.0263934	0.016016
-0.0261388	0.017017
-0.025909	0.018018
-0.0253368	0.019019
-0.0253243	0.02002
-0.0248611	0.021021
-0.0246855	0.022022
-0.0246326	0.023023
-0.024485	0.024024
-0.0244458	0.025025
-0.0241519	0.026026
-0.0238063	0.027027
-0.0237901	0.028028
-0.0233742	0.029029
-0.0233094	0.03003
-0.0232951	0.031031
-0.0232048	0.032032
-0.023188	0.033033
-0.0227646	0.034034
-0.0227509	0.035035
-0.0225915	0.036036
-0.0224975	0.037037
-0.0223942	0.038038
-0.0223032	0.039039
-0.0222777	0.04004
-0.0222541	0.041041
-0.0222385	0.042042
-0.0222155	0.043043
-0.0221968	0.044044
-0.0221781	0.045045
-0.0221109	0.046046
-0.0220343	0.047047
-0.0219813	0.048048
-0.0217858	0.049049
-0.0217703	0.0500501
-0.0216227	0.0510511
-0.0215193	0.0520521
-0.0212254	0.0530531
-0.0212248	0.0540541
-0.021137	0.0550551
-0.0211302	0.0560561
-0.0210785	0.0570571
-0.0210598	0.0580581
-0.0210038	0.0590591
-0.0209901	0.0600601
-0.0209751	0.0610611
-0.0209291	0.0620621
-0.0208463	0.0630631
-0.0208413	0.0640641
-0.0207983	0.0650651
-0.0207255	0.0660661
-0.0206744	0.0670671
-0.0205573	0.0680681
-0.0205387	0.0690691
-0.0203562	0.0700701
-0.020307	0.0710711
-0.0202572	0.0720721
-0.020246	0.0730731
-0.0200393	0.0740741
-0.0200088	0.0750751
-0.0199789	0.0760761
-0.0199615	0.0770771
-0.0199552	0.0780781
-0.0199391	0.0790791
-0.0199366	0.0800801
-0.0198824	0.0810811
-0.0198288	0.0820821
-0.0197803	0.0830831
-0.0197703	0.0840841
-0.0197703	0.0850851
-0.019761	0.0860861
-0.0197398	0.0870871
-0.0197031	0.0880881
-0.0196962	0.0890891
-0.0196919	0.0900901
-0.0196856	0.0910911
-0.0196775	0.0920921
-0.0196713	0.0930931
-0.0196514	0.0940941
-0.0195823	0.0950951
-0.0194907	0.0960961
-0.0194304	0.0970971
-0.0193992	0.0980981
-0.019378	0.0990991
-0.0191172	0.1001
-0.0190879	0.101101
-0.0190568	0.102102
-0.0190269	0.103103
-0.0189067	0.104104
-0.0189061	0.105105
-0.0188737	0.106106
-0.0188606	0.107107
-0.018794	0.108108
-0.0187585	0.109109
-0.0186919	0.11011
-0.0186751	0.111111
-0.0186415	0.112112
-0.0186346	0.113113
-0.0185842	0.114114
-0.0185449	0.115115
-0.0184509	0.116116
-0.0184192	0.117117
-0.0183843	0.118118
-0.0183108	0.119119
-0.0182467	0.12012
-0.0182467	0.121121
-0.0182311	0.122122
-0.0182212	0.123123
-0.0181321	0.124124
-0.018101	0.125125
-0.0180904	0.126126
-0.0180269	0.127127
-0.0179945	0.128128
-0.0179572	0.129129
-0.017936	0.13013
-0.0179242	0.131131
-0.0178407	0.132132
-0.0176564	0.133133
-0.0176546	0.134134
-0.0176041	0.135135
-0.017525	0.136136
-0.0175238	0.137137
-0.017512	0.138138
-0.0174136	0.139139
-0.017281	0.14014
-0.0172175	0.141141
-0.0172112	0.142142
-0.017195	0.143143
-0.0171234	0.144144
-0.0170967	0.145145
-0.0170917	0.146146
-0.0170462	0.147147
-0.0170213	0.148148
-0.0169522	0.149149
-0.0168495	0.15015
-0.0168246	0.151151
-0.0167654	0.152152
-0.0167536	0.153153
-0.0167424	0.154154
-0.0167306	0.155155
-0.0167287	0.156156
-0.0166527	0.157157
-0.0166091	0.158158
-0.0165792	0.159159
-0.0163632	0.16016
-0.0163588	0.161161
-0.0162872	0.162162
-0.0162866	0.163163
-0.0162679	0.164164
-0.0162306	0.165165
-0.0162113	0.166166
-0.0161907	0.167167
-0.0161832	0.168168
-0.0161677	0.169169
-0.0161521	0.17017
-0.0161241	0.171171
-0.0161123	0.172172
-0.0160961	0.173173
-0.016045	0.174174
-0.0160425	0.175175
-0.0160338	0.176176
-0.0160158	0.177177
-0.0159479	0.178178
-0.0158333	0.179179
-0.0157555	0.18018
-0.0157144	0.181181
-0.0157075	0.182182
-0.0156527	0.183183
-0.0156004	0.184184
-0.0154728	0.185185
-0.0154666	0.186186
-0.015375	0.187187
-0.0153371	0.188188
-0.0152001	0.189189
-0.015182	0.19019
-0.0150936	0.191191
-0.0150556	0.192192
-0.0150251	0.193193
-0.0149342	0.194194
-0.0149124	0.195195
-0.0149068	0.196196
-0.0148875	0.197197
-0.0148701	0.198198
-0.0147418	0.199199
-0.0147393	0.2002
-0.0147356	0.201201
-0.0146229	0.202202
-0.0146135	0.203203
-0.0145426	0.204204
-0.0145251	0.205205
-0.014517	0.206206
-0.0145127	0.207207
-0.014466	0.208208
-0.0143931	0.209209
-0.0143589	0.21021
-0.0142686	0.211211
-0.0142306	0.212212
-0.0142244	0.213213
-0.0142219	0.214214
-0.0142088	0.215215
-0.0142063	0.216216
-0.0141715	0.217217
-0.014055	0.218218
-0.0139791	0.219219
-0.0139461	0.22022
-0.0138931	0.221221
-0.0138091	0.222222
-0.0138041	0.223223
-0.0137755	0.224224
-0.0137393	0.225225
-0.0137281	0.226226
-0.013707	0.227227
-0.0137051	0.228228
-0.0136628	0.229229
-0.0136478	0.23023
-0.0136323	0.231231
-0.0136136	0.232232
-0.0135737	0.233233
-0.0135625	0.234234
-0.0135569	0.235235
-0.0134785	0.236236
-0.013395	0.237237
-0.0133633	0.238238
-0.0133141	0.239239
-0.0132693	0.24024
-0.0132344	0.241241
-0.0132101	0.242242
-0.013197	0.243243
-0.0131933	0.244244
-0.0131727	0.245245
-0.0131298	0.246246
-0.0131117	0.247247
-0.0130146	0.248248
-0.013009	0.249249
-0.0129965	0.25025
-0.0129959	0.251251
-0.0129666	0.252252
-0.0128863	0.253253
-0.0128384	0.254254
-0.012801	0.255255
-0.0127911	0.256256
-0.0127686	0.257257
-0.0126061	0.258258
-0.0126018	0.259259
-0.0125931	0.26026
-0.0125906	0.261261
-0.0125899	0.262262
-0.0124766	0.263263
-0.0124748	0.264264
-0.0124729	0.265265
-0.0124604	0.266266
-0.0123596	0.267267
-0.0123471	0.268268
-0.0123141	0.269269
-0.012283	0.27027
-0.0122668	0.271271
-0.0122518	0.272272
-0.0122462	0.273273
-0.0122288	0.274274
-0.0120545	0.275275
-0.0120028	0.276276
-0.0118515	0.277277
-0.0118359	0.278278
-0.0118154	0.279279
-0.011745	0.28028
-0.01174	0.281281
-0.0117027	0.282282
-0.0116572	0.283283
-0.0116211	0.284284
-0.01159	0.285285
-0.0115539	0.286286
-0.0115395	0.287287
-0.0115389	0.288288
-0.0115289	0.289289
-0.0114586	0.29029
-0.0114549	0.291291
-0.0113459	0.292292
-0.011311	0.293293
-0.0112587	0.294294
-0.0112382	0.295295
-0.0112214	0.296296
-0.0111722	0.297297
-0.0111211	0.298298
-0.0110968	0.299299
-0.0110782	0.3003
-0.0110196	0.301301
-0.0110016	0.302302
-0.0109605	0.303303
-0.0108839	0.304304
-0.0108602	0.305305
-0.0108191	0.306306
-0.0107544	0.307307
-0.0107058	0.308308
-0.0106909	0.309309
-0.0106199	0.31031
-0.0106143	0.311311
-0.0105663	0.312312
-0.0105626	0.313313
-0.0105364	0.314314
-0.0105109	0.315315
-0.0104318	0.316316
-0.0104206	0.317317
-0.0104138	0.318318
-0.0104119	0.319319
-0.0104088	0.32032
-0.010336	0.321321
-0.0103229	0.322322
-0.010321	0.323323
-0.0103073	0.324324
-0.0102021	0.325325
-0.010184	0.326326
-0.0101442	0.327327
-0.0100838	0.328328
-0.0100545	0.329329
-0.010047	0.33033
-0.00993995	0.331331
-0.00992065	0.332332
-0.00988391	0.333333
-0.00988267	0.334334
-0.0098341	0.335335
-0.00977059	0.336336
-0.00975004	0.337337
-0.0097351	0.338338
-0.00966412	0.339339
-0.00962489	0.34034
-0.00958629	0.341341
-0.00956761	0.342342
-0.00953336	0.343343
-0.00951904	0.344344
-0.00947234	0.345345
-0.00944557	0.346346
-0.00937085	0.347347
-0.00936898	0.348348
-0.00923574	0.349349
-0.00912366	0.35035
-0.00909128	0.351351
-0.00906015	0.352352
-0.00904707	0.353353
-0.00901843	0.354354
-0.00901719	0.355355
-0.009001	0.356356
-0.00899228	0.357357
-0.00891071	0.358358
-0.00889702	0.359359
-0.00883849	0.36036
-0.00881919	0.361361
-0.00881545	0.362362
-0.00879366	0.363363
-0.00877124	0.364364
-0.00872952	0.365365
-0.00870773	0.366366
-0.00865917	0.367367
-0.00865169	0.368368
-0.00860686	0.369369
-0.00854896	0.37037
-0.00852281	0.371371
-0.00851907	0.372372
-0.00841197	0.373373
-0.00836092	0.374374
-0.00832854	0.375375
-0.00829118	0.376376
-0.00824697	0.377377
-0.00815793	0.378378
-0.00811995	0.379379
-0.00800725	0.38038
-0.00785221	0.381381
-0.00778061	0.382382
-0.00775757	0.383383
-0.00771274	0.384384
-0.00769717	0.385385
-0.00764425	0.386386
-0.00763055	0.387387
-0.00749232	0.388388
-0.00749045	0.389389
-0.00739457	0.39039
-0.00739145	0.391391
-0.00733977	0.392392
-0.00732857	0.393393
-0.0072856	0.394394
-0.00725509	0.395395
-0.00725447	0.396396
-0.00724638	0.397397
-0.00724451	0.398398
-0.00720466	0.399399
-0.00718162	0.4004
-0.00714675	0.401401
-0.00712558	0.402402
-0.0070957	0.403403
-0.00701724	0.404404
-0.0070023	0.405405
-0.00696307	0.406406
-0.00694315	0.407407
-0.00691949	0.408408
-0.00688337	0.409409
-0.00683294	0.41041
-0.00679869	0.411411
-0.0067576	0.412412
-0.00670218	0.413413
-0.0066698	0.414414
-0.00660007	0.415415
-0.0065926	0.416416
-0.00658948	0.417417
-0.00658326	0.418418
-0.0065708	0.419419
-0.00654652	0.42042
-0.00648861	0.421421
-0.00643818	0.422422
-0.00640518	0.423423
-0.00632922	0.424424
-0.00631988	0.425425
-0.00630991	0.426426
-0.00627878	0.427427
-0.00624454	0.428428
-0.00622648	0.429429
-0.00620531	0.43043
-0.00609821	0.431431
-0.00598738	0.432432
-0.00597057	0.433433
-0.0059631	0.434434
-0.00587032	0.435435
-0.00584293	0.436436
-0.00579	0.437437
-0.00576634	0.438438
-0.00573459	0.439439
-0.00572961	0.44044
-0.00563247	0.441441
-0.00562313	0.442442
-0.00559449	0.443443
-0.00554468	0.444444
-0.00553659	0.445445
-0.00552351	0.446446
-0.00546872	0.447447
-0.00540085	0.448448
-0.00540023	0.449449
-0.00533049	0.45045
-0.00532115	0.451451
-0.0053087	0.452452
-0.00519475	0.453453
-0.0051163	0.454454
-0.00511132	0.455455
-0.00510634	0.456456
-0.00508517	0.457457
-0.00506835	0.458458
-0.00503535	0.459459
-0.00503224	0.46046
-0.00489464	0.461461
-0.00480622	0.462462
-0.00479377	0.463463
-0.00474458	0.464464
-0.00469477	0.465465
-0.00466052	0.466466
-0.00451607	0.467467
-0.00445193	0.468468
-0.00444508	0.469469
-0.00442889	0.47047
-0.00441644	0.471471
-0.00436974	0.472472
-0.00434608	0.473473
-0.00429627	0.474474
-0.00427386	0.475475
-0.00423836	0.476476
-0.00420723	0.477477
-0.00409516	0.478478
-0.00409453	0.479479
-0.00400363	0.48048
-0.00399678	0.481481
-0.00397997	0.482482
-0.00394634	0.483483
-0.00387162	0.484484
-0.00386664	0.485485
-0.00379878	0.486486
-0.00379815	0.487487
-0.00379255	0.488488
-0.00377947	0.489489
-0.00374772	0.49049
-0.00374087	0.491491
-0.00371534	0.492492
-0.00369355	0.493493
-0.0036867	0.494494
-0.00367985	0.495495
-0.00367674	0.496496
-0.0036207	0.497497
-0.00345507	0.498498
-0.00343951	0.499499
-0.00342705	0.500501
-0.00338347	0.501502
-0.00334922	0.502503
-0.0033156	0.503504
-0.00330564	0.504505
-0.00311262	0.505506
-0.00292956	0.506507
-0.00286978	0.507508
-0.00286667	0.508509
-0.00270229	0.50951
-0.00265123	0.510511
-0.0026282	0.511512
-0.00260267	0.512513
-0.00251986	0.513514
-0.00242272	0.514515
-0.00239969	0.515516
-0.00228823	0.516517
-0.00227765	0.517518
-0.00225959	0.518519
-0.00222223	0.51952
-0.00216557	0.520521
-0.00215685	0.521522
-0.00214253	0.522523
-0.00205474	0.523524
-0.0020373	0.524525
-0.00202921	0.525526
-0.00202859	0.526527
-0.00199372	0.527528
-0.00195262	0.528529
-0.00193083	0.52953
-0.00184117	0.530531
-0.00182062	0.531532
-0.00181751	0.532533
-0.00179136	0.533534
-0.00165313	0.534535
-0.00154479	0.535536
-0.00153732	0.536537
-0.00144454	0.537538
-0.00139535	0.538539
-0.00136671	0.53954
-0.00136235	0.540541
-0.00135862	0.541542
-0.0013113	0.542543
-0.0012976	0.543544
-0.00124779	0.544545
-0.00122786	0.545546
-0.0012098	0.546547
-0.00120856	0.547548
-0.00104418	0.548549
-0.00104418	0.54955
-0.00104169	0.550551
-0.000897236	0.551552
-0.000860499	0.552553
-0.000815046	0.553554
-0.000792008	0.554555
-0.000753404	0.555556
-0.000568478	0.556557
-0.000548553	0.557558
-0.000520534	0.558559
-0.000504967	0.55956
-0.000476948	0.560561
-0.000476326	0.561562
-0.00044208	0.562563
-0.000409702	0.563564
-0.000365494	0.564565
-0.000286418	0.565566
-0.000132001	0.566567
-0.000100246	0.567568
-8.77934e-05	0.568569
-6.47554e-05	0.56957
-5.10571e-05	0.570571
-4.4208e-05	0.571572
6.03969e-05	0.572573
6.35101e-05	0.573574
8.40575e-05	0.574575
0.000152549	0.575576
0.000227889	0.576577
0.000254663	0.577578
0.000333117	0.578579
0.00033623	0.57958
0.000341834	0.580581
0.00038791	0.581582
0.000756517	0.582583
0.000788895	0.583584
0.000863613	0.584585
0.00087482	0.585586
0.00099001	0.586587
0.000999973	0.587588
0.00100371	0.588589
0.00106971	0.58959
0.00108403	0.590591
0.00110271	0.591592
0.00131628	0.592593
0.00134243	0.593594
0.0013966	0.594595
0.00144579	0.595596
0.00153607	0.596597
0.00159273	0.597598
0.00163321	0.598599
0.00166558	0.5996
0.00169609	0.600601
0.00170606	0.601602
0.0017129	0.602603
0.00171664	0.603604
0.00177019	0.604605
0.00187666	0.605606
0.00192772	0.606607
0.0019327	0.607608
0.00194142	0.608609
0.00197255	0.60961
0.00199559	0.610611
0.00199995	0.611612
0.00200928	0.612613
0.00211949	0.613614
0.00220044	0.614615
0.00231065	0.615616
0.00234925	0.616617
0.00249059	0.617618
0.00249806	0.618619
0.00250367	0.61962
0.00252359	0.620621
0.00253106	0.621622
0.00257839	0.622623
0.00257963	0.623624
0.00259831	0.624625
0.00267925	0.625626
0.00274463	0.626627
0.00276269	0.627628
0.00281997	0.628629
0.00292146	0.62963
0.00299743	0.630631
0.00302296	0.631632
0.00305907	0.632633
0.00307214	0.633634
0.00324088	0.634635
0.00331	0.635636
0.00334237	0.636637
0.00337413	0.637638
0.00339405	0.638639
0.003409	0.63964
0.00342332	0.640641
0.00358396	0.641642
0.00360638	0.642643
0.00361323	0.643644
0.00362941	0.644645
0.00375768	0.645646
0.00377823	0.646647
0.00377947	0.647648
0.00380811	0.648649
0.00392891	0.64965
0.00393389	0.650651
0.00395693	0.651652
0.00397374	0.652653
0.00415182	0.653654
0.00415182	0.654655
0.00416863	0.655656
0.00422902	0.656657
0.00426514	0.657658
0.00432616	0.658659
0.00434982	0.65966
0.00436103	0.660661
0.00448991	0.661662
0.00476077	0.662663
0.00483362	0.663664
0.00483486	0.664665
0.00483673	0.665666
0.00489339	0.666667
0.00491145	0.667668
0.00496313	0.668669
0.00501107	0.66967
0.00513	0.670671
0.00514494	0.671672
0.00516673	0.672673
0.0051742	0.673674
0.00529749	0.674675
0.005394	0.675676
0.00539774	0.676677
0.00540645	0.677678
0.0054874	0.678679
0.00556959	0.67968
0.00564368	0.680681
0.00567481	0.681682
0.00571342	0.682683
0.00582176	0.683684
0.00589274	0.684685
0.00590768	0.685686
0.00594878	0.686687
0.00623146	0.687688
0.00628127	0.688689
0.0063535	0.68969
0.00642635	0.690691
0.00645686	0.691692
0.00649048	0.692693
0.00669284	0.693694
0.0067302	0.694695
0.00677192	0.695696
0.00680492	0.696697
0.00686096	0.697698
0.00687403	0.698699
0.00688026	0.6997
0.00696494	0.700701
0.00716107	0.701702
0.00716855	0.702703
0.00720092	0.703704
0.00722209	0.704705
0.00724389	0.705706
0.00735223	0.706707
0.00736157	0.707708
0.00740142	0.708709
0.00743006	0.70971
0.00747364	0.710711
0.00765048	0.711712
0.00766044	0.712713
0.00766604	0.713714
0.00779991	0.714715
0.00786529	0.715716
0.00803465	0.716717
0.00808259	0.717718
0.00808757	0.718719
0.00815793	0.71972
0.00818969	0.720721
0.00827126	0.721722
0.00832916	0.722723
0.00841882	0.723724
0.00853152	0.724725
0.00855456	0.725726
0.00858818	0.726727
0.00859503	0.727728
0.00891632	0.728729
0.00899415	0.72973
0.00900162	0.730731
0.00911245	0.731732
0.00917036	0.732733
0.00924134	0.733734
0.00925877	0.734735
0.00926376	0.735736
0.00927683	0.736737
0.00927745	0.737738
0.00930049	0.738739
0.009331	0.73974
0.00935778	0.740741
0.00937147	0.741742
0.00946051	0.742743
0.00951344	0.743744
0.00952153	0.744745
0.00952776	0.745746
0.00962614	0.746747
0.00966038	0.747748
0.00970397	0.748749
0.00976374	0.74975
0.00983721	0.750751
0.00988205	0.751752
0.00988827	0.752753
0.00998727	0.753754
0.0100277	0.754755
0.0100794	0.755756
0.0101423	0.756757
0.0101622	0.757758
0.010265	0.758759
0.0102656	0.75976
0.0102986	0.760761
0.0103932	0.761762
0.0104399	0.762763
0.0104474	0.763764
0.0104835	0.764765
0.0106112	0.765766
0.0106398	0.766767
0.0107569	0.767768
0.0107581	0.768769
0.0107587	0.76977
0.0107787	0.770771
0.0108882	0.771772
0.0109057	0.772773
0.0109138	0.773774
0.0109443	0.774775
0.0111915	0.775776
0.0112276	0.776777
0.0112506	0.777778
0.0113029	0.778779
0.0113397	0.77978
0.0114293	0.780781
0.0114455	0.781782
0.0115146	0.782783
0.0117052	0.783784
0.0118054	0.784785
0.0119854	0.785786
0.0122145	0.786787
0.0123907	0.787788
0.0124268	0.788789
0.0125482	0.78979
0.0125812	0.790791
0.0126541	0.791792
0.0128583	0.792793
0.013126	0.793794
0.0131871	0.794795
0.0133041	0.795796
0.0133402	0.796797
0.0134087	0.797798
0.0136403	0.798799
0.0137966	0.7998
0.0138875	0.800801
0.0139604	0.801802
0.0141117	0.802803
0.0141322	0.803804
0.0142549	0.804805
0.0143184	0.805806
0.0143558	0.806807
0.0145588	0.807808
0.014593	0.808809
0.014626	0.80981
0.014781	0.810811
0.0150226	0.811812
0.0150363	0.812813
0.0150973	0.813814
0.0151303	0.814815
0.0151671	0.815816
0.0153483	0.816817
0.0153557	0.817818
0.0154921	0.818819
0.0155195	0.81982
0.015573	0.820821
0.0157393	0.821822
0.0158065	0.822823
0.0161627	0.823824
0.0162885	0.824825
0.0163837	0.825826
0.0164883	0.826827
0.0165189	0.827828
0.0165282	0.828829
0.0165325	0.82983
0.0166627	0.830831
0.0167156	0.831832
0.0170805	0.832833
0.0170886	0.833834
0.0172156	0.834835
0.0172424	0.835836
0.0176689	0.836837
0.0177367	0.837838
0.0178949	0.838839
0.0179572	0.83984
0.0182044	0.840841
0.0182149	0.841842
0.0182355	0.842843
0.0182772	0.843844
0.0183787	0.844845
0.0184129	0.845846
0.0185462	0.846847
0.0186302	0.847848
0.0187205	0.848849
0.0187405	0.84985
0.01904	0.850851
0.0190655	0.851852
0.0190792	0.852853
0.0191925	0.853854
0.0196165	0.854855
0.0197398	0.855856
0.0199403	0.856857
0.0199833	0.857858
0.0199882	0.858859
0.0200592	0.85986
0.0201576	0.860861
0.020162	0.861862
0.0201937	0.862863
0.0202896	0.863864
0.0204309	0.864865
0.0204901	0.865866
0.0205972	0.866867
0.0206501	0.867868
0.0206576	0.868869
0.0206887	0.86987
0.0210025	0.870871
0.0212236	0.871872
0.0212628	0.872873
0.0213282	0.873874
0.0214259	0.874875
0.0216078	0.875876
0.0216457	0.876877
0.0218587	0.877878
0.0219085	0.878879
0.0219539	0.87988
0.0220361	0.880881
0.0222983	0.881882
0.0225735	0.882883
0.0228387	0.883884
0.0228929	0.884885
0.0230131	0.885886
0.0233163	0.886887
0.023533	0.887888
0.0235504	0.888889
0.0236581	0.88989
0.0237148	0.890891
0.0237204	0.891892
0.0238001	0.892893
0.0239483	0.893894
0.0241245	0.894895
0.0241699	0.895896
0.0244221	0.896897
0.0244775	0.897898
0.0246494	0.898899
0.024655	0.8999
0.0247658	0.900901
0.0250821	0.901902
0.0251463	0.902903
0.0254675	0.903904
0.0257172	0.904905
0.0257789	0.905906
0.0259993	0.906907
0.0263081	0.907908
0.0263087	0.908909
0.0265466	0.90991
0.02663	0.910911
0.0267527	0.911912
0.0267689	0.912913
0.0268641	0.913914
0.0268922	0.914915
0.0275472	0.915916
0.0277969	0.916917
0.0278193	0.917918
0.0280023	0.918919
0.0280136	0.91992
0.0281138	0.920921
0.0282844	0.921922
0.0283348	0.922923
0.0283934	0.923924
0.029356	0.924925
0.0298871	0.925926
0.0299481	0.926927
0.0300023	0.927928
0.0300085	0.928929
0.0300123	0.92993
0.0302333	0.930931
0.0304232	0.931932
0.0306853	0.932933
0.0308609	0.933934
0.0309064	0.934935
0.0314468	0.935936
0.0318298	0.936937
0.0324001	0.937938
0.0328285	0.938939
0.0328328	0.93994
0.0329387	0.940941
0.0330445	0.941942
0.0333764	0.942943
0.0335059	0.943944
0.0337986	0.944945
0.0343409	0.945946
0.0344667	0.946947
0.0356534	0.947948
0.0359467	0.948949
0.0359897	0.94995
0.0364903	0.950951
0.0365407	0.951952
0.0372443	0.952953
0.037268	0.953954
0.0373203	0.954955
0.0377785	0.955956
0.0377997	0.956957
0.0378091	0.957958
0.0380444	0.958959
0.0383856	0.95996
0.0387717	0.960961
0.0393389	0.961962
0.0395332	0.962963
0.0398183	0.963964
0.0406757	0.964965
0.0413488	0.965966
0.0414192	0.966967
0.0414721	0.967968
0.0415387	0.968969
0.0418525	0.96997
0.0419852	0.970971
0.042898	0.971972
0.0432628	0.972973
0.0439639	0.973974
0.044863	0.974975
0.0448686	0.975976
0.0471506	0.976977
0.0473188	0.977978
0.0494937	0.978979
0.0497577	0.97998
0.0511244	0.980981
0.0511256	0.981982
0.0526299	0.982983
0.0548036	0.983984
0.0552774	0.984985
0.0556199	0.985986
0.0557426	0.986987
0.0557475	0.987988
0.0563876	0.988989
0.0566168	0.98999
0.0566236	0.990991
0.0573066	0.991992
0.0576055	0.992993
0.0581902	0.993994
0.0582618	0.994995
0.0619734	0.995996
0.071734	0.996997
0.0731941	0.997998
0.0744363	0.998999
0.0941176	1
